# Supplementary material for: AhR-dependent ferroptosis as a therapeutic opportunity to counteract BRAFi-resistance in melanoma
Source: Cell Death Discov. 2026 Mar 23;12:303. doi: 10.1038/s41420-026-03057-3 (PMC13369207; doi:10.1038/s41420-026-03057-3)
Supplement: Supplementary file 1 — Supplementary Table 1 [file 41420_2026_3057_MOESM1_ESM.xlsx]

## Sheet: Table Information
Table EV1		Sequences for siRNA
Table EV2		List of primers sequences
Table EV3		List of antibodies

## Sheet: Table EV1
Table 1 Sequences fo siRNA
siAh#1	IDT DNA	hs.i.AH.13.1	Sens 5’- 3’	AUCUCCAUGAUGAUAGUUGAAUGTT
siAh#2	IDT DNA	hs.i.AH.13.2	Sens 5’- 3’	AAGAAUUGUUUUAGGAUACUGAA
siMITF#1	IDT DNA	hs.i.MITF.13.1	Sens 5’- 3’	GUUUCAUGAUGGUAUCUAUAGUCAA
siMITF#2	IDT DNA	hs.i.MITF.13.2	Sens 5’- 3’	AAUCACAACCUGAUUGAACGAAGAA
siPLIN3	IDT DNA	hs.i.PLIN3.13.1	Sens 5’- 3’	CUUCUUUGUUUACACCGAUGUCCCT
Scambled Negative Contol DsiNA, 5 nmol	IDT DNA	51-01-19-09

## Sheet: Table EV2
Table EV2 List of RTqPCR primers
ALDH1A3	Forward	TCTCGACAAAGCCCTGAAGT	Reverse	TATTCGGCCAAAGCGTATTC	Figure 1H
ALDH1B1	Forward	TGTATTTGGCCTCCCTCATC	Reverse	GCTCCAGGGTGACTCTCTTG	Figure 1H
ENO1	Forward	TCCCAACATCCTGGAGAATAA	Reverse	ATGCCGATGACCACCTTATC	Figure 1H
ENO2	Forward	GGTCCAAGTTCACAGCCAAT	Reverse	CAGTTGCAGGCCTTTTCTTC	Figure 1H
GLS1	Forward	CTGCAGAGGGTCATGTTGAA	Reverse	ATCCATGGGAGTGTTATTCCA	Figure 1H
GPI	Forward	CATCATTGCCTCCAAGACCT	Reverse	AGACAGGGCAACAAAGTGCT	Figure 1H
IDH1	Forward	TTGTCCAGATGGCAAGACAG	Reverse	GCTTTGCTCTGTGGGCTAAC	Figure 1H
MDH1	Forward	GGAAACCATTCCTCGACTCA	Reverse	GCTGCACAGTCGTGACAAAT	Figure 1H
MDH2	Forward	GGTTTCCATCAGTGGCCTAA	Reverse	TTCAGAGGCCACAGTGTCTG	Figure 1H
PCK2	Forward	CTGACAGAGCAGGTCAACCA	Reverse	CCCAGATGAGGGTGCTATGT	Figure 1H
PGC1a	Forward	TCTGACGTGACCATGGTGTT	Reverse	CATTCCAGGGACTCCACACT	Figure 1H
PKM	Forward	AGTACCATGCGGAGACCATC	Reverse	GCGTTATCCAGCGTGATTTT	Figure 1H
PKM2	Forward	GCCGTTCCTTCCAGATCA	Reverse	GTCCCGGCTTCACTATGG	Figure 1H
SLC16A1	Forward	TCCAGCTCTGACCATGATTG	Reverse	GCCCCCAAGAATTAGAAAGC	Figure 1H
SLC2A1	Forward	TCACTGTGCTCCTGGTTCTG	Reverse	CCTCGGGTGTCTTGTCACTT	Figure 1H
SLC2A2	Forward	GGTTCATGGTGGCTGAGTTT	Reverse	TCCGCAATGTACTGGAAACA	Figure 1H
GPX4	Forward	TCAGCAAGATCTGCGTGAAC	Reverse	GGGGCAGGTCCTTCTCTATC	Figure 3I
FASN	Forward	CTAGGTTTGATGCCTCCTTCTT	Reverse	GATGGCTTCATAGGTGACTTCC	Figure 3I
FTH1	Forward	CTGGAGCTCTACGCCTCCTA	Reverse	TGGTTCTGCAGCTTCATCAG	Figure 3I
FTL	Forward	AGGCCCTTTTGGATCTTCAT	Reverse	CAGGTGGTCACCCATCTTCT	Figure 3I
HMOX1	Forward	TCCGATGGGTCCTTACACTC	Reverse	TAAGGAAGCCAGCCAAGAGA	Figure 3I
NFE2L2	Forward	GCGACGGAAAGAGTATGAGC	Reverse	GTTGGCAGATCCACTGGTTT	Figure 3I
PTGS2	Forward	TACTGGAAGCCAAGCACTTT	Reverse	GGACAGCCCTTCACGTTATT	Figure 3I
SLC7A11	Forward	TTTCTGCATCCACATTCCAA	Reverse	GAACTCTCCCCAGAGGGAAC	Figure 3I
SIRT1	Forward	TGTACGACGAAGACGACGAC	Reverse	TTCATCACCGAACAGAAGGTT	Figure 3I
AhR	Forward	ACCAGCCTCAGGATGTGAAC	Reverse	TCATTATGCTGTACAAGTCACTGTTT	Appendix Figure S1
ACSL4	Forward	GAAGGAGCTGAGGAACCATTAC	Reverse	CCTCCTGCACAACTGTCAATA	Appendix Figure S2
PLIN3	Forward	CCTCACCCTATCAGTCAGTAGA	Reverse	CCCGGCCTATATTCCTGATATTT	Appendix Figure S2
TIMP1	Forward	TCCCAGATAGCCTGAATCCT	Reverse	TGCTGGGTGGTAACTCTTTATT	Appendix Figure S4
ATG7	Forward	GGGATCCTGGACTCTCTAAACT	Reverse	CCGATACTCGTTCAGCTTCTTC	Appendix Figure S4
EGFR	Forward	TTCCTCCCAGTGCCTGAA	Reverse	GGTTCAGAGGCTGATTGTGGAT	Appendix Figure S4
FADS2	Forward	CATGACCATGATCGTCCATAAGA	Reverse	GATGCCGTAGAAAGGGATGTAG	Appendix Figure S4
GABARAPL1	Forward	GAGCTGTTGGATTGGCTTTG	Reverse	CCTCCTGACCCATCTATGAAAC	Appendix Figure S4
KLF2	Forward	AGCTGAGAGGTGTTTGGTAATC	Reverse	GAAGTGAGGCCAGGCTATTT	Appendix Figure S4
NDRG1	Forward	CCACTTCCCGTTTCCTCTTT	Reverse	GGTGCCTGCATGTCACTATTA	Appendix Figure S4
QSOX1	Forward	GTGTCGTCTCCTGTCTTGATAC	Reverse	GGGACACCCTTCACAGAATATC	Appendix Figure S4
SCD1	Forward	CCTAGAAGCTGAGAAACTGGTGA	Reverse	ACATCATCAGCAAGCCAGGT	Appendix Figure S4
SOCS1	Forward	CTTCTGTAGGATGGTAGCACAC	Reverse	AGGAAGAGGAGGAAGGTTCT	Appendix Figure S4
TGFBI	Forward	CCTGCCTGTCTGCACTATTC	Reverse	TGCCCAAGGTGCTCAATAAA	Appendix Figure S4
HPRT	Forward	GCTTTCCTTGGTCAGGCAGTA	Reverse	GGTCCTTTCACCAGCAAGCT	Housekeeping gene

## Sheet: Table EV3
Table EV3 List of Antibodies
Protein	Companies	Ref	dilution	RRID
AhR (A-3)	Santa Cruz Biotechnology	sc-133088	1/1000	AB_2273721
MITF (C-5)	Merck	MAB3747	1/1000	AB_570596
ACSL4/FACL4	Novus Biologicals	NBP2-16401	1/1000	AB_3263548
PLIN3/TIP47	Novus Biologicals	NB110-40764R	1/1000	AB_1850724
HSC70 (B-6)	Santa Cruz Biotechnology	sc-7298	1/3000	AB_627761
