# Supplementary material for: AhR-dependent ferroptosis as a therapeutic opportunity to counteract BRAFi-resistance in melanoma
Source: Cell Death Discov. 2026 Mar 23;12:303. doi: 10.1038/s41420-026-03057-3 (PMC13369207; doi:10.1038/s41420-026-03057-3)
Supplement: Supplementary file 2 — Supplementary Table 2 [file 41420_2026_3057_MOESM2_ESM.xlsx]

## Sheet: MOOTHA_GLYCOLYSIS CCLE.grp
Table 2-1
enriched in sensitive		MOOTHA_GLYCOLYSIS CCLE.grp
NAME	PROBE	DESCRIPTION<br>(from dataset)	GENE SYMBOL	GENE_TITLE	RANK IN GENE LIST	RANK METRIC SCORE	RUNNING ES	CORE ENRICHMENT
row_0	GAPDHS	GAPDHS	null	null	4	0.8945276737213135	0.40364873	Yes
row_1	ENO2	ENO2	null	null	176	0.37554579973220825	0.5588679	Yes
row_2	ENO3	ENO3	null	null	842	0.15552334487438202	0.5731664	Yes
row_3	PGM1	PGM1	null	null	884	0.14872601628303528	0.6368849	Yes
row_4	GPI	GPI	null	null	1529	0.10086096823215485	0.6282633	Yes
row_5	PFKM	PFKM	null	null	1710	0.09228821098804474	0.6548011	Yes
row_6	PFKFB2	PFKFB2	null	null	2553	0.06254018098115921	0.6122176	No
row_7	BID	BID	null	null	2681	0.059306468814611435	0.6283185	No
row_8	PGAM2	PGAM2	null	null	2980	0.053267061710357666	0.6273076	No
row_9	PGK1	PGK1	null	null	3650	0.038859181106090546	0.58858186	No
row_10	ALDOA	ALDOA	null	null	4032	0.03270474821329117	0.57130283	No
row_11	ENO1	ENO1	null	null	4569	0.023439723998308182	0.53680116	No
row_12	ALDOB	ALDOB	null	null	4807	0.01940026320517063	0.5256266	No
row_13	CD4	CD4	null	null	5039	0.01590147241950035	0.51337665	No
row_14	TPI1	TPI1	null	null	5705	0.005948731210082769	0.46012443	No
row_15	ALDOC	ALDOC	null	null	6780	-0.008364767767488956	0.3735589	No
row_16	FBP2	FBP2	null	null	6900	-0.010742983780801296	0.36840054	No
row_17	PFKFB1	PFKFB1	null	null	6922	-0.011110696941614151	0.37165186	No
row_18	FBP1	FBP1	null	null	7339	-0.018723223358392715	0.34511432	No
row_19	HK1	HK1	null	null	9716	-0.08647686243057251	0.18430348	No

## Sheet: MOOTHA_GLYCOLYSIS TSOI.grp
Table 2-2
Enriched in differentiated		MOOTHA_GLYCOLYSIS TSOI.grp
NAME	PROBE	DESCRIPTION<br>(from dataset)	GENE SYMBOL	GENE_TITLE	RANK IN GENE LIST	RANK METRIC SCORE	RUNNING ES	CORE ENRICHMENT
row_0	PFKFB2	PFKFB2	null	null	161	0.882653534412384	0.14199911	Yes
row_1	PFKM	PFKM	null	null	221	0.8246309757232666	0.2793046	Yes
row_2	PGM1	PGM1	null	null	226	0.819036066532135	0.41845036	Yes
row_3	GAPDHS	GAPDHS	null	null	1088	0.5053777098655701	0.46072406	Yes
row_4	ALDOA	ALDOA	null	null	1835	0.40046632289886475	0.49098656	Yes
row_5	ALDOC	ALDOC	null	null	2333	0.3484751284122467	0.52504426	Yes
row_6	HK1	HK1	null	null	2355	0.3466344475746155	0.58295375	Yes
row_7	PGK1	PGK1	null	null	2748	0.3154746890068054	0.61672735	Yes
row_8	ENO2	ENO2	null	null	3909	0.2402743548154831	0.5987178	Yes
row_9	GPI	GPI	null	null	4052	0.23241737484931946	0.6310519	Yes
row_10	PFKFB1	PFKFB1	null	null	4103	0.22946834564208984	0.66755474	Yes
row_11	ENO3	ENO3	null	null	6027	0.13863921165466309	0.5935184	No
row_12	TPI1	TPI1	null	null	6822	0.1017308384180069	0.57051796	No
row_13	ALDOB	ALDOB	null	null	7465	0.07408571243286133	0.55053055	No
row_14	FBP1	FBP1	null	null	8697	0.022585051134228706	0.49187946	No
row_15	ENO1	ENO1	null	null	9301	0.004457057453691959	0.46202552	No
row_16	FBP2	FBP2	null	null	9352	0.003108189906924963	0.460016	No
row_17	PGAM2	PGAM2	null	null	9646	0.0	0.4451414	No
row_18	BID	BID	null	null	11287	-0.028909919783473015	0.3668029	No
row_19	PKM	PKM	null	null	14420	-0.16163420677185059	0.23530203	No
row_20	CD4	CD4	null	null	15205	-0.19753779470920563	0.22910964	No

## Sheet: REACTOME_GLYCOLYSIS CCLE.grp
Table 2-3
enriched in sensitive		REACTOME_GLYCOLYSIS CCLE.grp
NAME	PROBE	DESCRIPTION<br>(from dataset)	GENE SYMBOL	GENE_TITLE	RANK IN GENE LIST	RANK METRIC SCORE	RUNNING ES	CORE ENRICHMENT
row_0	GAPDHS	GAPDHS	null	null	4	0.8945276737213135	0.16594745	Yes
row_1	ENO2	ENO2	null	null	176	0.37554579973220825	0.22132176	Yes
row_2	NUP210	NUP210	null	null	219	0.3522863984107971	0.28326303	Yes
row_3	PFKFB4	PFKFB4	null	null	275	0.31898388266563416	0.33791614	Yes
row_4	HK2	HK2	null	null	288	0.3083343803882599	0.39421982	Yes
row_5	NUP50	NUP50	null	null	339	0.2824563682079315	0.44250488	Yes
row_6	GNPDA1	GNPDA1	null	null	583	0.19824251532554626	0.4588415	Yes
row_7	ENO3	ENO3	null	null	842	0.15552334487438202	0.46597064	Yes
row_8	NUP188	NUP188	null	null	999	0.13643234968185425	0.47816214	Yes
row_9	SEH1L	SEH1L	null	null	1008	0.13546739518642426	0.502669	Yes
row_10	NUP43	NUP43	null	null	1087	0.12946471571922302	0.52015036	Yes
row_11	NUP93	NUP93	null	null	1234	0.11760653555393219	0.5296865	Yes
row_12	GPI	GPI	null	null	1529	0.10086096823215485	0.5236151	Yes
row_13	PFKM	PFKM	null	null	1710	0.09228821098804474	0.52557445	Yes
row_14	NUP205	NUP205	null	null	2074	0.07730842381715775	0.5092996	Yes
row_15	PGP	PGP	null	null	2089	0.0767405778169632	0.5223831	Yes
row_16	RAE1	RAE1	null	null	2123	0.0754074677824974	0.5336147	Yes
row_17	NUP160	NUP160	null	null	2135	0.07500176131725311	0.54662824	Yes
row_18	RANBP2	RANBP2	null	null	2461	0.06498868018388748	0.53127134	No
row_19	PFKFB2	PFKFB2	null	null	2553	0.06254018098115921	0.5352145	No
row_20	PKLR	PKLR	null	null	2671	0.05966798588633537	0.53642863	No
row_21	PRKACG	PRKACG	null	null	2685	0.059105999767780304	0.5463185	No
row_22	PGAM2	PGAM2	null	null	2980	0.053267061710357666	0.5313997	No
row_23	PRKACA	PRKACA	null	null	3206	0.047550369054079056	0.52124363	No
row_24	NUP155	NUP155	null	null	3276	0.045989569276571274	0.52396744	No
row_25	PGK1	PGK1	null	null	3650	0.038859181106090546	0.49970096	No
row_26	NUP85	NUP85	null	null	3983	0.03338116034865379	0.47787753	No
row_27	ALDOA	ALDOA	null	null	4032	0.03270474821329117	0.4799047	No
row_28	NUP37	NUP37	null	null	4264	0.02871622145175934	0.46574092	No
row_29	SEC13	SEC13	null	null	4522	0.024414952844381332	0.44858253	No
row_30	ENO1	ENO1	null	null	4569	0.023439723998308182	0.4490563	No
row_31	GCKR	GCKR	null	null	4593	0.02297982946038246	0.4513863	No
row_32	NUP98	NUP98	null	null	4734	0.020643629133701324	0.44340444	No
row_33	TPR	TPR	null	null	4773	0.01996089145541191	0.4439069	No
row_34	ALDOB	ALDOB	null	null	4807	0.01940026320517063	0.44472724	No
row_35	PPP2CA	PPP2CA	null	null	4984	0.01661106012761593	0.43295652	No
row_36	PPP2R5D	PPP2R5D	null	null	4986	0.01659247651696205	0.4359565	No
row_37	NUP62	NUP62	null	null	5268	0.012430856935679913	0.4145442	No
row_38	AAAS	AAAS	null	null	5333	0.011552589014172554	0.41128862	No
row_39	NUP107	NUP107	null	null	5339	0.011462002992630005	0.4129972	No
row_40	TPI1	TPI1	null	null	5705	0.005948731210082769	0.3832883	No
row_41	GAPDH	GAPDH	null	null	5791	0.004728897009044886	0.37699133	No
row_42	HK3	HK3	null	null	6022	6.870670476928353E-4	0.3577016	No
row_43	NUP133	NUP133	null	null	6050	2.2981539950706065E-4	0.35546488	No
row_44	NUP54	NUP54	null	null	6255	-1.1064812133554369E-4	0.33826298	No
row_45	PFKFB3	PFKFB3	null	null	6262	-2.682831836864352E-4	0.3378063	No
row_46	NUP214	NUP214	null	null	6516	-0.004002927336841822	0.31719118	No
row_47	NUP88	NUP88	null	null	6681	-0.006865218747407198	0.30462188	No
row_48	ADPGK	ADPGK	null	null	6777	-0.008338803425431252	0.29815173	No
row_49	ALDOC	ALDOC	null	null	6780	-0.008364767767488956	0.2995378	No
row_50	PFKFB1	PFKFB1	null	null	6922	-0.011110696941614151	0.28969944	No
row_51	NUP153	NUP153	null	null	6982	-0.012197398580610752	0.28698584	No
row_52	NUPL2	NUPL2	null	null	7123	-0.014605493284761906	0.27788153	No
row_53	GCK	GCK	null	null	7386	-0.019636476412415504	0.25941277	No
row_54	PFKP	PFKP	null	null	7431	-0.020265784114599228	0.25946534	No
row_55	PPP2R1A	PPP2R1A	null	null	8309	-0.039100419729948044	0.1926941	No
row_56	PPP2CB	PPP2CB	null	null	8344	-0.03996731713414192	0.19725327	No
row_57	PRKACB	PRKACB	null	null	9036	-0.05975186824798584	0.15002379	No
row_58	PGK2	PGK2	null	null	9121	-0.062261924147605896	0.15450616	No
row_59	HK1	HK1	null	null	9716	-0.08647686243057251	0.12043374	No
row_60	PPP2R1B	PPP2R1B	null	null	9891	-0.09541548043489456	0.12348093	No
row_61	BPGM	BPGM	null	null	10266	-0.1190379410982132	0.11403457	No
row_62	PFKL	PFKL	null	null	10421	-0.13136813044548035	0.12545353	No

## Sheet: REACTOME_GLYCOLYSIS TSOI.grp
Table 2-4
Enriched in differentiated		REACTOME_GLYCOLYSIS TSOI.grp
NAME	PROBE	DESCRIPTION<br>(from dataset)	GENE SYMBOL	GENE_TITLE	RANK IN GENE LIST	RANK METRIC SCORE	RUNNING ES	CORE ENRICHMENT
row_0	GNPDA1	GNPDA1	null	null	151	0.9015091061592102	0.043576352	Yes
row_1	PFKFB2	PFKFB2	null	null	161	0.882653534412384	0.09330773	Yes
row_2	PFKM	PFKM	null	null	221	0.8246309757232666	0.13719505	Yes
row_3	HK2	HK2	null	null	515	0.6490907073020935	0.15919119	Yes
row_4	PGP	PGP	null	null	580	0.6277629137039185	0.19162971	Yes
row_5	PKLR	PKLR	null	null	755	0.5793487429618835	0.21571678	Yes
row_6	NUP93	NUP93	null	null	853	0.5552515983581543	0.2423526	Yes
row_7	NUP50	NUP50	null	null	993	0.5227987766265869	0.26500547	Yes
row_8	GAPDHS	GAPDHS	null	null	1088	0.5053777098655701	0.28895807	Yes
row_9	ALDOA	ALDOA	null	null	1835	0.40046632289886475	0.27376115	Yes
row_10	ALDOC	ALDOC	null	null	2333	0.3484751284122467	0.26828095	Yes
row_11	HK1	HK1	null	null	2355	0.3466344475746155	0.28692245	Yes
row_12	PFKFB4	PFKFB4	null	null	2424	0.3407561182975769	0.3028376	Yes
row_13	PGK1	PGK1	null	null	2748	0.3154746890068054	0.30433682	Yes
row_14	NUP107	NUP107	null	null	3618	0.2581426799297333	0.2747869	No
row_15	ENO2	ENO2	null	null	3909	0.2402743548154831	0.2736896	No
row_16	GPI	GPI	null	null	4052	0.23241737484931946	0.27967814	No
row_17	PFKFB1	PFKFB1	null	null	4103	0.22946834564208984	0.29018137	No
row_18	NUP205	NUP205	null	null	4173	0.2266760766506195	0.29955882	No
row_19	NUP210	NUP210	null	null	4563	0.20625972747802734	0.2914887	No
row_20	HK3	HK3	null	null	4962	0.18745720386505127	0.28189138	No
row_21	ENO3	ENO3	null	null	6027	0.13863921165466309	0.2356216	No
row_22	POM121	POM121	null	null	6443	0.11952168494462967	0.2212961	No
row_23	GAPDH	GAPDH	null	null	6673	0.10875304788351059	0.21582489	No
row_24	TPI1	TPI1	null	null	6822	0.1017308384180069	0.21407692	No
row_25	PGAM1	PGAM1	null	null	7139	0.08841152489185333	0.20302112	No
row_26	ALDOB	ALDOB	null	null	7465	0.07408571243286133	0.19069266	No
row_27	NUP54	NUP54	null	null	8107	0.045206546783447266	0.16063902	No
row_28	POM121C	POM121C	null	null	8129	0.044416092336177826	0.16209579	No
row_29	PRKACG	PRKACG	null	null	8827	0.017746737226843834	0.12763056	No
row_30	GNPDA2	GNPDA2	null	null	8990	0.012381894513964653	0.1200895	No
row_31	ENO1	ENO1	null	null	9301	0.004457057453691959	0.104565255	No
row_32	PGAM2	PGAM2	null	null	9646	0.0	0.087057106	No
row_33	PPP2R5D	PPP2R5D	null	null	10404	-0.0018295454792678356	0.048633046	No
row_34	PGK2	PGK2	null	null	10952	-0.017453527078032494	0.021785507	No
row_35	NUPL2	NUPL2	null	null	11131	-0.023525891825556755	0.014063791	No
row_36	PRKACB	PRKACB	null	null	11193	-0.025493012741208076	0.012408733	No
row_37	PPP2CB	PPP2CB	null	null	11368	-0.031923532485961914	0.005368106	No
row_38	ADPGK	ADPGK	null	null	11543	-0.03973667696118355	-0.0012282499	No
row_39	NUP155	NUP155	null	null	11761	-0.04887623339891434	-0.00949343	No
row_40	AAAS	AAAS	null	null	12065	-0.061347078531980515	-0.021426529	No
row_41	PFKP	PFKP	null	null	12293	-0.0703422799706459	-0.028980065	No
row_42	RAE1	RAE1	null	null	12671	-0.08565305918455124	-0.04329736	No
row_43	PFKL	PFKL	null	null	12722	-0.0877903401851654	-0.04085022	No
row_44	NUP85	NUP85	null	null	13634	-0.1266632080078125	-0.08001393	No
row_45	PRKACA	PRKACA	null	null	13807	-0.13483719527721405	-0.081100896	No
row_46	NUP43	NUP43	null	null	13887	-0.13801443576812744	-0.07727388	No
row_47	NDC1	NDC1	null	null	14030	-0.1440940499305725	-0.0763076	No
row_48	NUP35	NUP35	null	null	14272	-0.1545128971338272	-0.07978757	No
row_49	BPGM	BPGM	null	null	14327	-0.15681959688663483	-0.07361887	No
row_50	NUP153	NUP153	null	null	14364	-0.15827348828315735	-0.06645136	No
row_51	PKM	PKM	null	null	14420	-0.16163420677185059	-0.06005979	No
row_52	NUP37	NUP37	null	null	14470	-0.16412456333637238	-0.05322123	No
row_53	PPP2R1A	PPP2R1A	null	null	14509	-0.16556808352470398	-0.04574074	No
row_54	NUP98	NUP98	null	null	14537	-0.16697825491428375	-0.037620205	No
row_55	SEC13	SEC13	null	null	14822	-0.17960232496261597	-0.041862056	No
row_56	PFKFB3	PFKFB3	null	null	14997	-0.18823257088661194	-0.040014636	No
row_57	PPP2CA	PPP2CA	null	null	15012	-0.1888984888792038	-0.029986031	No
row_58	NUP188	NUP188	null	null	15321	-0.20339810848236084	-0.034096304	No
row_59	RANBP2	RANBP2	null	null	15834	-0.2279452085494995	-0.047193516	No
row_60	PGM2L1	PGM2L1	null	null	16913	-0.2867372930049896	-0.08575469	No
row_61	NUP214	NUP214	null	null	17114	-0.2985081374645233	-0.078960076	No
row_62	GCK	GCK	null	null	17399	-0.31960228085517883	-0.075241245	No
row_63	NUP62	NUP62	null	null	17528	-0.33025574684143066	-0.062976904	No
row_64	TPR	TPR	null	null	18108	-0.3829894959926605	-0.070668	No
row_65	SEH1L	SEH1L	null	null	18126	-0.38474658131599426	-0.04965577	No
row_66	NUP133	NUP133	null	null	18164	-0.3887964189052582	-0.02943117	No
row_67	NUP160	NUP160	null	null	18217	-0.3952066898345947	-0.009605505	No
row_68	NUP88	NUP88	null	null	18683	-0.4541163444519043	-0.0074500716	No
row_69	GCKR	GCKR	null	null	18769	-0.46542486548423767	0.014688778	No
row_70	PPP2R1B	PPP2R1B	null	null	19309	-0.5902098417282104	0.020816471	No

## Sheet: HALLMARK_GLYCOLYSIS CCLE.grp
Table 2-5
enriched in resistant		HALLMARK_GLYCOLYSIS CCLE.grp
NAME	PROBE	DESCRIPTION<br>(from dataset)	GENE SYMBOL	GENE_TITLE	RANK IN GENE LIST	RANK METRIC SCORE	RUNNING ES	CORE ENRICHMENT
row_0	GAPDHS	GAPDHS	null	null	4	0.8945276737213135	0.037879594	No
row_1	RRAGD	RRAGD	null	null	20	0.687811553478241	0.06598938	No
row_2	MERTK	MERTK	null	null	82	0.4852527379989624	0.08152421	No
row_3	PYGL	PYGL	null	null	118	0.4342880845069885	0.09709725	No
row_4	B3GAT1	B3GAT1	null	null	134	0.4063505530357361	0.11318105	No
row_5	ENO2	ENO2	null	null	176	0.37554579973220825	0.12573287	No
row_6	TKTL1	TKTL1	null	null	199	0.36097878217697144	0.13928153	No
row_7	LDHC	LDHC	null	null	281	0.31688955426216125	0.14591825	No
row_8	HK2	HK2	null	null	288	0.3083343803882599	0.15858111	No
row_9	AKR1A1	AKR1A1	null	null	293	0.3040338158607483	0.17123067	No
row_10	MXI1	MXI1	null	null	342	0.28119128942489624	0.17915446	No
row_11	GALE	GALE	null	null	421	0.2437887042760849	0.18292347	No
row_12	TFF3	TFF3	null	null	442	0.23820185661315918	0.19139667	No
row_13	ISG20	ISG20	null	null	541	0.208017960190773	0.19193286	No
row_14	GAL3ST1	GAL3ST1	null	null	558	0.20411068201065063	0.19929034	No
row_15	GNPDA1	GNPDA1	null	null	583	0.19824251532554626	0.2057153	No
row_16	SLC25A13	SLC25A13	null	null	636	0.1870751529932022	0.2092769	No
row_17	PDK3	PDK3	null	null	661	0.1814647614955902	0.214985	No
row_18	CTH	CTH	null	null	663	0.1805955320596695	0.22261608	No
row_19	ABCB6	ABCB6	null	null	689	0.17700383067131042	0.22804837	No
row_20	CLN6	CLN6	null	null	696	0.17577247321605682	0.23504727	No
row_21	IRS2	IRS2	null	null	733	0.1694515198469162	0.23921941	No
row_22	VLDLR	VLDLR	null	null	777	0.16423426568508148	0.24257208	No
row_23	MET	MET	null	null	819	0.15833447873592377	0.24584311	No
row_24	DPYSL4	DPYSL4	null	null	876	0.1509651094675064	0.24752095	No
row_25	POLR3K	POLR3K	null	null	890	0.14825336635112762	0.25274748	No
row_26	ME2	ME2	null	null	919	0.1436759978532791	0.2565001	No
row_27	HOMER1	HOMER1	null	null	940	0.1413068324327469	0.26083326	No
row_28	ADORA2B	ADORA2B	null	null	1027	0.13491295278072357	0.25926855	No
row_29	EGLN3	EGLN3	null	null	1136	0.12529824674129486	0.25541815	No
row_30	PYGB	PYGB	null	null	1137	0.12516015768051147	0.26076588	No
row_31	GYS1	GYS1	null	null	1215	0.11914453655481339	0.25929442	No
row_32	IDH1	IDH1	null	null	1271	0.11531540751457214	0.25953427	No
row_33	NASP	NASP	null	null	1396	0.10791343450546265	0.2535775	No
row_34	GMPPB	GMPPB	null	null	1590	0.09728030860424042	0.24128608	No
row_35	IL13RA1	IL13RA1	null	null	1648	0.09492804855108261	0.24048439	No
row_36	MDH1	MDH1	null	null	1772	0.08930376172065735	0.23381771	No
row_37	PC	PC	null	null	1852	0.0859101265668869	0.23075582	No
row_38	ALDH9A1	ALDH9A1	null	null	1987	0.0806579664349556	0.22278228	No
row_39	MPI	MPI	null	null	2050	0.07825343310832977	0.22084203	No
row_40	FKBP4	FKBP4	null	null	2094	0.07655306905508041	0.22044834	No
row_41	FAM162A	FAM162A	null	null	2122	0.07548439502716064	0.22137257	No
row_42	SLC25A10	SLC25A10	null	null	2239	0.07192891091108322	0.21456008	No
row_43	AGL	AGL	null	null	2254	0.07153723388910294	0.21642353	No
row_44	LHPP	LHPP	null	null	2261	0.07140027731657028	0.21896291	No
row_45	SLC35A3	SLC35A3	null	null	2522	0.06366939097642899	0.19952549	No
row_46	PAXIP1	PAXIP1	null	null	2651	0.06021963432431221	0.19119002	No
row_47	GOT1	GOT1	null	null	2653	0.060155585408210754	0.19367506	No
row_48	AURKA	AURKA	null	null	2828	0.05617617815732956	0.1812466	No
row_49	COG2	COG2	null	null	2880	0.05516607314348221	0.17925733	No
row_50	GPC4	GPC4	null	null	2889	0.05497155338525772	0.18092433	No
row_51	RPE	RPE	null	null	2931	0.05407998710870743	0.17974088	No
row_52	PGAM2	PGAM2	null	null	2980	0.053267061710357666	0.17792614	No
row_53	PSMC4	PSMC4	null	null	2997	0.052598029375076294	0.17880994	No
row_54	MIF	MIF	null	null	3027	0.05210702866315842	0.17856486	No
row_55	DLD	DLD	null	null	3040	0.05183911696076393	0.17975713	No
row_56	CHST4	CHST4	null	null	3048	0.05156247317790985	0.18136369	No
row_57	BIK	BIK	null	null	3116	0.04996116831898689	0.17778847	No
row_58	B4GALT4	B4GALT4	null	null	3139	0.04924969747662544	0.17801787	No
row_59	PLOD1	PLOD1	null	null	3424	0.04330284893512726	0.15566489	No
row_60	HAX1	HAX1	null	null	3437	0.04301455616950989	0.1564801	No
row_61	ME1	ME1	null	null	3502	0.04158357158303261	0.15280262	No
row_62	PRPS1	PRPS1	null	null	3616	0.03947499021887779	0.14485914	No
row_63	PGK1	PGK1	null	null	3650	0.038859181106090546	0.14370713	No
row_64	ECD	ECD	null	null	3818	0.03601376339793205	0.13101374	No
row_65	GLCE	GLCE	null	null	3933	0.03423246368765831	0.12276103	No
row_66	SAP30	SAP30	null	null	3975	0.03344356641173363	0.12069585	No
row_67	MDH2	MDH2	null	null	4006	0.03302603214979172	0.11955029	No
row_68	ALDOA	ALDOA	null	null	4032	0.03270474821329117	0.1188171	No
row_69	HS2ST1	HS2ST1	null	null	4072	0.0320916511118412	0.11686461	No
row_70	EFNA3	EFNA3	null	null	4214	0.029578417539596558	0.10611204	No
row_71	PHKA2	PHKA2	null	null	4339	0.02722887694835663	0.096707866	No
row_72	CAPN5	CAPN5	null	null	4407	0.02632031962275505	0.09212255	No
row_73	LCT	LCT	null	null	4458	0.025540132075548172	0.08895268	No
row_74	CLDN9	CLDN9	null	null	4562	0.023537369444966316	0.08118045	No
row_75	ENO1	ENO1	null	null	4569	0.023439723998308182	0.08167063	No
row_76	ALDH7A1	ALDH7A1	null	null	4665	0.021805815398693085	0.07450619	No
row_77	ALDOB	ALDOB	null	null	4807	0.01940026320517063	0.063318744	No
row_78	SOD1	SOD1	null	null	5161	0.013978217728435993	0.033832476	No
row_79	DCN	DCN	null	null	5317	0.01178073976188898	0.021126352	No
row_80	HMMR	HMMR	null	null	5393	0.010653126053512096	0.015189846	No
row_81	HSPA5	HSPA5	null	null	5426	0.010129211470484734	0.012895519	No
row_82	SRD5A3	SRD5A3	null	null	5450	0.009768156334757805	0.011352767	No
row_83	SLC37A4	SLC37A4	null	null	5453	0.009749763645231724	0.0115989	No
row_84	STMN1	STMN1	null	null	5477	0.009385737590491772	0.010039808	No
row_85	GCLC	GCLC	null	null	5617	0.007151740603148937	-0.0015005372	No
row_86	DDIT4	DDIT4	null	null	5688	0.006181723438203335	-0.007201981	No
row_87	TPI1	TPI1	null	null	5705	0.005948731210082769	-0.0083113685	No
row_88	MED24	MED24	null	null	5794	0.0046790349297225475	-0.015611022	No
row_89	RBCK1	RBCK1	null	null	5828	0.004094358999282122	-0.018248422	No
row_90	ELF3	ELF3	null	null	5890	0.0029905945993959904	-0.02331921	No
row_91	KIF20A	KIF20A	null	null	5943	0.0021406051237136126	-0.027659316	No
row_92	GALK2	GALK2	null	null	5965	0.001722274231724441	-0.0293754	No
row_93	GOT2	GOT2	null	null	6068	1.6807493011583574E-5	-0.03806737	No
row_94	KIF2A	KIF2A	null	null	6320	-0.0012925422051921487	-0.059402972	No
row_95	TXN	TXN	null	null	6356	-0.0017842261586338282	-0.062309526	No
row_96	COPB2	COPB2	null	null	6376	-0.002023430773988366	-0.0638423	No
row_97	CLDN3	CLDN3	null	null	6556	-0.004862409085035324	-0.078889355	No
row_98	CACNA1H	CACNA1H	null	null	6609	-0.005571937188506126	-0.08308285	No
row_99	GFPT1	GFPT1	null	null	6753	-0.007950399070978165	-0.09492996	No
row_100	DSC2	DSC2	null	null	6763	-0.008183261379599571	-0.095347315	No
row_101	CXCR4	CXCR4	null	null	6841	-0.009622008539736271	-0.10149832	No
row_102	FBP2	FBP2	null	null	6900	-0.010742983780801296	-0.10598221	No
row_103	PKP2	PKP2	null	null	6904	-0.01080494374036789	-0.10577621	No
row_104	PFKFB1	PFKFB1	null	null	6922	-0.011110696941614151	-0.10675027	No
row_105	GUSB	GUSB	null	null	7074	-0.013716615736484528	-0.119032785	No
row_106	GYS2	GYS2	null	null	7231	-0.016846375539898872	-0.1316077	No
row_107	PFKP	PFKP	null	null	7431	-0.020265784114599228	-0.14770105	No
row_108	GPR87	GPR87	null	null	7451	-0.020562151446938515	-0.14844173	No
row_109	RARS	RARS	null	null	7660	-0.025040199980139732	-0.1650981	No
row_110	B3GAT3	B3GAT3	null	null	7767	-0.027378235012292862	-0.17296189	No
row_111	GLRX	GLRX	null	null	7787	-0.027882929891347885	-0.17338976	No
row_112	HDLBP	HDLBP	null	null	7874	-0.029454253613948822	-0.17946039	No
row_113	NSDHL	NSDHL	null	null	8227	-0.03709107264876366	-0.20787391	No
row_114	TPST1	TPST1	null	null	8302	-0.03903873637318611	-0.21251236	No
row_115	PPP2CB	PPP2CB	null	null	8344	-0.03996731713414192	-0.21429878	No
row_116	TALDO1	TALDO1	null	null	8416	-0.04158167541027069	-0.21857293	No
row_117	P4HA1	P4HA1	null	null	8484	-0.043461792171001434	-0.22242583	No
row_118	CHST2	CHST2	null	null	8508	-0.04419112950563431	-0.22249779	No
row_119	CENPA	CENPA	null	null	8874	-0.05459742620587349	-0.2512712	No
row_120	UGP2	UGP2	null	null	9155	-0.06333398818969727	-0.2724274	No
row_121	B3GNT3	B3GNT3	null	null	9193	-0.06469664722681046	-0.27281636	No
row_122	XYLT2	XYLT2	null	null	9206	-0.06524256616830826	-0.2710514	No
row_123	TGFA	TGFA	null	null	9240	-0.06649318337440491	-0.27102268	No
row_124	ANG	ANG	null	null	9276	-0.06762996315956116	-0.27111584	No
row_125	PPFIA4	PPFIA4	null	null	9411	-0.07344856858253479	-0.2793974	No
row_126	IDUA	IDUA	null	null	9428	-0.07426557689905167	-0.27758783	No
row_127	TSTA3	TSTA3	null	null	9434	-0.07451453059911728	-0.27483016	No
row_128	ANKZF1	ANKZF1	null	null	9435	-0.07452274858951569	-0.27164602	No
row_129	NDST3	NDST3	null	null	9468	-0.07615336775779724	-0.27111933	No
row_130	B4GALT2	B4GALT2	null	null	9494	-0.07731121778488159	-0.26994663	No
row_131	ARTN	ARTN	null	null	9624	-0.08202484250068665	-0.27743563	No
row_132	KDELR3	KDELR3	null	null	9702	-0.08612256497144699	-0.28031802	No
row_133	GMPPA	GMPPA	null	null	9770	-0.08890485763549805	-0.28222927	No
row_134	ZNF292	ZNF292	null	null	9791	-0.08994943648576736	-0.28009045	No
row_135	GALK1	GALK1	null	null	9923	-0.09716436266899109	-0.28710306	No
row_136	P4HA2	P4HA2	null	null	9989	-0.10130196064710617	-0.28831416	No
row_137	B4GALT1	B4GALT1	null	null	9996	-0.10152352601289749	-0.28448772	No
row_138	CHST12	CHST12	null	null	10095	-0.10738570243120193	-0.28825125	No
row_139	FUT8	FUT8	null	null	10136	-0.1101023331284523	-0.2869558	No
row_140	EXT2	EXT2	null	null	10307	-0.12206275761127472	-0.29622823	Yes
row_141	EXT1	EXT1	null	null	10347	-0.12581880390644073	-0.29417604	Yes
row_142	AGRN	AGRN	null	null	10404	-0.13017545640468597	-0.29338652	Yes
row_143	B4GALT7	B4GALT7	null	null	10458	-0.13386473059654236	-0.29218367	Yes
row_144	CYB5A	CYB5A	null	null	10545	-0.14139635860919952	-0.29347134	Yes
row_145	G6PD	G6PD	null	null	10629	-0.148281067609787	-0.2942092	Yes
row_146	GNE	GNE	null	null	10653	-0.15074388682842255	-0.2897285	Yes
row_147	SDC2	SDC2	null	null	10693	-0.15492643415927887	-0.28643262	Yes
row_148	IER3	IER3	null	null	10806	-0.16908276081085205	-0.28875312	Yes
row_149	CASP6	CASP6	null	null	10850	-0.17435766756534576	-0.28496793	Yes
row_150	GPC1	GPC1	null	null	10899	-0.1796439290046692	-0.28138295	Yes
row_151	IGFBP3	IGFBP3	null	null	11027	-0.2013164907693863	-0.28360453	Yes
row_152	QSOX1	QSOX1	null	null	11031	-0.20166845619678497	-0.27524352	Yes
row_153	CHPF	CHPF	null	null	11072	-0.20815621316432953	-0.26975852	Yes
row_154	GPC3	GPC3	null	null	11096	-0.21270105242729187	-0.26263058	Yes
row_155	SDC1	SDC1	null	null	11167	-0.22412754595279694	-0.25901985	Yes
row_156	EGFR	EGFR	null	null	11180	-0.22560161352157593	-0.25040323	Yes
row_157	PLOD2	PLOD2	null	null	11240	-0.23827093839645386	-0.24525076	Yes
row_158	CD44	CD44	null	null	11306	-0.25177842378616333	-0.24003248	Yes
row_159	ANGPTL4	ANGPTL4	null	null	11347	-0.2662210464477539	-0.23206654	Yes
row_160	VEGFA	VEGFA	null	null	11377	-0.2754729986190796	-0.22276786	Yes
row_161	SLC16A3	SLC16A3	null	null	11420	-0.2909952998161316	-0.21391384	Yes
row_162	PAM	PAM	null	null	11423	-0.2920495867729187	-0.20160589	Yes
row_163	CITED2	CITED2	null	null	11427	-0.2930443584918976	-0.18934065	Yes
row_164	CHST1	CHST1	null	null	11564	-0.33770084381103516	-0.18650196	Yes
row_165	NT5E	NT5E	null	null	11626	-0.3650824725627899	-0.17610165	Yes
row_166	SOX9	SOX9	null	null	11666	-0.3944859206676483	-0.16257013	Yes
row_167	VCAN	VCAN	null	null	11677	-0.40048763155937195	-0.14631072	Yes
row_168	SPAG4	SPAG4	null	null	11779	-0.48995423316955566	-0.13398391	Yes
row_169	TGFBI	TGFBI	null	null	11819	-0.5472314953804016	-0.11392602	Yes
row_170	STC1	STC1	null	null	11834	-0.5811525583267212	-0.09028824	Yes
row_171	STC2	STC2	null	null	11873	-0.6991010308265686	-0.063656196	Yes
row_172	COL5A1	COL5A1	null	null	11876	-0.712938666343689	-0.033364914	Yes
row_173	TPBG	TPBG	null	null	11897	-0.8407272100448608	8.523845E-4	Yes

## Sheet: HALLMARK_GLYCOLYSIS TSOI.grp
Table 2-6
Enriched in dedifferentiated		HALLMARK_GLYCOLYSIS TSOI.grp
NAME	PROBE	DESCRIPTION<br>(from dataset)	GENE SYMBOL	GENE_TITLE	RANK IN GENE LIST	RANK METRIC SCORE	RUNNING ES	CORE ENRICHMENT
row_0	RRAGD	RRAGD	null	null	62	1.0978878736495972	0.0159571	No
row_1	MDH1	MDH1	null	null	101	1.007050633430481	0.03156055	No
row_2	MXI1	MXI1	null	null	108	0.9900529980659485	0.04850696	No
row_3	GNPDA1	GNPDA1	null	null	151	0.9015091061592102	0.06206623	No
row_4	SLC25A13	SLC25A13	null	null	187	0.8514359593391418	0.07511144	No
row_5	VLDLR	VLDLR	null	null	449	0.6801419258117676	0.073594816	No
row_6	HK2	HK2	null	null	515	0.6490907073020935	0.081577	No
row_7	CLN6	CLN6	null	null	528	0.6443979740142822	0.09219231	No
row_8	POLR3K	POLR3K	null	null	587	0.625568687915802	0.100123145	No
row_9	MERTK	MERTK	null	null	696	0.5947898030281067	0.10495639	No
row_10	MIF	MIF	null	null	836	0.5595370531082153	0.10758732	No
row_11	ME2	ME2	null	null	859	0.5537566542625427	0.116110764	No
row_12	IDH1	IDH1	null	null	1020	0.5173277854919434	0.11693041	No
row_13	GAPDHS	GAPDHS	null	null	1088	0.5053777098655701	0.12230565	No
row_14	SLC37A4	SLC37A4	null	null	1336	0.46336209774017334	0.117728315	No
row_15	PYGL	PYGL	null	null	1352	0.4607974886894226	0.124990314	No
row_16	AKR1A1	AKR1A1	null	null	1377	0.4563864767551422	0.13171443	No
row_17	ANG	ANG	null	null	1392	0.45478785037994385	0.13892293	No
row_18	GALE	GALE	null	null	1403	0.45301496982574463	0.14630541	No
row_19	SRD5A3	SRD5A3	null	null	1460	0.44503769278526306	0.15119258	No
row_20	DLD	DLD	null	null	1553	0.4306926429271698	0.15398566	No
row_21	SDC3	SDC3	null	null	1616	0.4231381118297577	0.15818383	No
row_22	GPC4	GPC4	null	null	1625	0.42220133543014526	0.16513179	No
row_23	CACNA1H	CACNA1H	null	null	1819	0.40332090854644775	0.16227421	No
row_24	ALDOA	ALDOA	null	null	1835	0.40046632289886475	0.16848482	No
row_25	LDHC	LDHC	null	null	2059	0.37532708048820496	0.16360268	No
row_26	TKTL1	TKTL1	null	null	2168	0.3651754856109619	0.1644344	No
row_27	PDK3	PDK3	null	null	2195	0.3620325028896332	0.16941175	No
row_28	HS2ST1	HS2ST1	null	null	2260	0.35566872358322144	0.17233168	No
row_29	GALK2	GALK2	null	null	2332	0.34873583912849426	0.1747722	No
row_30	MDH2	MDH2	null	null	2408	0.34227269887924194	0.1768952	No
row_31	GMPPA	GMPPA	null	null	2646	0.3249123990535736	0.17041734	No
row_32	PGK1	PGK1	null	null	2748	0.3154746890068054	0.1707415	No
row_33	ABCB6	ABCB6	null	null	2754	0.3153192102909088	0.17598048	No
row_34	GOT1	GOT1	null	null	2765	0.31429076194763184	0.18094541	No
row_35	GMPPB	GMPPB	null	null	2904	0.3038181662559509	0.17917113	No
row_36	TFF3	TFF3	null	null	2911	0.3033140301704407	0.18414967	No
row_37	FAM162A	FAM162A	null	null	2936	0.3014305531978607	0.18817335	No
row_38	GAL3ST1	GAL3ST1	null	null	2948	0.3004663586616516	0.19284615	No
row_39	NSDHL	NSDHL	null	null	2950	0.3003722131252289	0.19802953	No
row_40	CXCR4	CXCR4	null	null	3045	0.2933548092842102	0.19832678	No
row_41	HAX1	HAX1	null	null	3117	0.28775259852409363	0.19970456	No
row_42	CTH	CTH	null	null	3174	0.28400206565856934	0.20178533	No
row_43	LCT	LCT	null	null	3523	0.263380229473114	0.18854924	No
row_44	COG2	COG2	null	null	3543	0.26236581802368164	0.19214825	No
row_45	EFNA3	EFNA3	null	null	3666	0.2552051544189453	0.19034638	No
row_46	BPNT1	BPNT1	null	null	3700	0.2533034384250641	0.19307032	No
row_47	ISG20	ISG20	null	null	3792	0.24731189012527466	0.19271885	No
row_48	ENO2	ENO2	null	null	3909	0.2402743548154831	0.19096412	No
row_49	B4GALT4	B4GALT4	null	null	3951	0.23777517676353455	0.19300765	No
row_50	BIK	BIK	null	null	4019	0.23407693207263947	0.19365491	No
row_51	PFKFB1	PFKFB1	null	null	4103	0.22946834564208984	0.19340226	No
row_52	IRS2	IRS2	null	null	4172	0.22667865455150604	0.19386937	No
row_53	CHST6	CHST6	null	null	4188	0.22559180855751038	0.19703242	No
row_54	PHKA2	PHKA2	null	null	4276	0.22069881856441498	0.19642204	No
row_55	HOMER1	HOMER1	null	null	4686	0.20049695670604706	0.1789654	No
row_56	GFPT1	GFPT1	null	null	4796	0.19464246928691864	0.17677401	No
row_57	B3GAT3	B3GAT3	null	null	4819	0.19380690157413483	0.17902458	No
row_58	SDHC	SDHC	null	null	4856	0.19195681810379028	0.18052575	No
row_59	RPE	RPE	null	null	5006	0.18539410829544067	0.17612422	No
row_60	EGLN3	EGLN3	null	null	5179	0.17738330364227295	0.17040493	No
row_61	B4GALT7	B4GALT7	null	null	5209	0.17590324580669403	0.1719849	No
row_62	HMMR	HMMR	null	null	5413	0.16556347906589508	0.16447167	No
row_63	GLCE	GLCE	null	null	5486	0.16202987730503082	0.16360724	No
row_64	KDELR3	KDELR3	null	null	5754	0.15034198760986328	0.15255038	No
row_65	MET	MET	null	null	5759	0.15026776492595673	0.15496422	No
row_66	ALDH9A1	ALDH9A1	null	null	5818	0.14789935946464539	0.15457067	No
row_67	LHPP	LHPP	null	null	5908	0.1443203240633011	0.1525268	No
row_68	GYS1	GYS1	null	null	6189	0.13131755590438843	0.14047249	No
row_69	HS6ST2	HS6ST2	null	null	6210	0.13029785454273224	0.14171872	No
row_70	GPC3	GPC3	null	null	6391	0.12191225588321686	0.13462292	No
row_71	PYGB	PYGB	null	null	6473	0.11776044964790344	0.13252598	No
row_72	MPI	MPI	null	null	6521	0.1158326119184494	0.13213708	No
row_73	ALG1	ALG1	null	null	6571	0.11365717649459839	0.1316078	No
row_74	ALDH7A1	ALDH7A1	null	null	6573	0.1135227158665657	0.13353494	No
row_75	FKBP4	FKBP4	null	null	6635	0.11042878031730652	0.13233471	No
row_76	PC	PC	null	null	6697	0.10806654393672943	0.13109332	No
row_77	TPI1	TPI1	null	null	6822	0.1017308384180069	0.12651439	No
row_78	PAXIP1	PAXIP1	null	null	6984	0.09534475207328796	0.11992887	No
row_79	AK4	AK4	null	null	6994	0.09499963372945786	0.12112342	No
row_80	SAP30	SAP30	null	null	7004	0.09456505626440048	0.12231039	No
row_81	TSTA3	TSTA3	null	null	7059	0.09217216819524765	0.121150576	No
row_82	NANP	NANP	null	null	7081	0.0908157080411911	0.12165752	No
row_83	PGAM1	PGAM1	null	null	7139	0.08841152489185333	0.12027849	No
row_84	XYLT2	XYLT2	null	null	7148	0.08806207031011581	0.12140337	No
row_85	PGM2	PGM2	null	null	7287	0.08199188858270645	0.1157633	No
row_86	ECD	ECD	null	null	7301	0.08159060031175613	0.11651927	No
row_87	GOT2	GOT2	null	null	7307	0.08141963183879852	0.11768206	No
row_88	PPIA	PPIA	null	null	7439	0.07524824887514114	0.11228304	No
row_89	ALDOB	ALDOB	null	null	7465	0.07408571243286133	0.112293534	No
row_90	GUSB	GUSB	null	null	7573	0.06887970119714737	0.108012915	No
row_91	CHPF	CHPF	null	null	7637	0.0658472552895546	0.10593331	No
row_92	PLOD1	PLOD1	null	null	7669	0.0648953914642334	0.1054763	No
row_93	MED24	MED24	null	null	7721	0.06269863247871399	0.10395651	No
row_94	SOD1	SOD1	null	null	7850	0.056152746081352234	0.09837839	No
row_95	AGL	AGL	null	null	8080	0.04616239294409752	0.08745251	No
row_96	ARPP19	ARPP19	null	null	8633	0.02488722838461399	0.05961043	No
row_97	IL13RA1	IL13RA1	null	null	8745	0.0207819864153862	0.054286707	No
row_98	DPYSL4	DPYSL4	null	null	9070	0.010170895606279373	0.0378673	No
row_99	GYS2	GYS2	null	null	9084	0.009626787155866623	0.03736915	No
row_100	ENO1	ENO1	null	null	9301	0.004457057453691959	0.026382383	No
row_101	FBP2	FBP2	null	null	9352	0.003108189906924963	0.023875337	No
row_102	PGAM2	PGAM2	null	null	9646	0.0	0.00886663	No
row_103	CYB5A	CYB5A	null	null	10387	-0.0012189722619950771	-0.029018078	No
row_104	AK3	AK3	null	null	10481	-0.0037238614168018103	-0.03371704	No
row_105	KIF2A	KIF2A	null	null	10897	-0.015502981841564178	-0.054704934	No
row_106	HDLBP	HDLBP	null	null	11190	-0.02536099962890148	-0.069220446	No
row_107	RBCK1	RBCK1	null	null	11213	-0.02618904784321785	-0.06989098	No
row_108	PPP2CB	PPP2CB	null	null	11368	-0.031923532485961914	-0.07722318	No
row_109	DSC2	DSC2	null	null	11369	-0.031947050243616104	-0.07666644	No
row_110	NDUFV3	NDUFV3	null	null	11384	-0.03272167593240738	-0.07681333	No
row_111	PRPS1	PRPS1	null	null	11648	-0.04412493482232094	-0.08951635	No
row_112	UGP2	UGP2	null	null	11839	-0.05145584046840668	-0.09835223	No
row_113	CAPN5	CAPN5	null	null	11999	-0.058530159294605255	-0.10547687	No
row_114	SPAG4	SPAG4	null	null	12099	-0.06253360956907272	-0.1094583	No
row_115	B3GAT1	B3GAT1	null	null	12100	-0.06257801502943039	-0.10836774	No
row_116	PFKP	PFKP	null	null	12293	-0.0703422799706459	-0.11697694	No
row_117	NASP	NASP	null	null	12476	-0.07826479524374008	-0.12493583	No
row_118	GALK1	GALK1	null	null	12505	-0.07958470284938812	-0.12498318	No
row_119	DDIT4	DDIT4	null	null	12637	-0.08431661128997803	-0.13022415	No
row_120	PMM2	PMM2	null	null	12873	-0.09446752071380615	-0.14061557	No
row_121	DEPDC1	DEPDC1	null	null	13267	-0.11150901764631271	-0.15880342	No
row_122	SDC2	SDC2	null	null	13584	-0.12466243654489517	-0.17281778	No
row_123	ELF3	ELF3	null	null	13779	-0.13390175998210907	-0.18042177	No
row_124	P4HA1	P4HA1	null	null	13827	-0.13566549122333527	-0.18046504	No
row_125	GCLC	GCLC	null	null	13863	-0.1371518075466156	-0.17986774	No
row_126	MIOX	MIOX	null	null	14155	-0.1492341309785843	-0.19217329	No
row_127	COPB2	COPB2	null	null	14264	-0.154120072722435	-0.19501963	No
row_128	ME1	ME1	null	null	14315	-0.15633682906627655	-0.19485635	No
row_129	PKM	PKM	null	null	14420	-0.16163420677185059	-0.19736686	No
row_130	SDC1	SDC1	null	null	14465	-0.1638597697019577	-0.19676512	No
row_131	B4GALT2	B4GALT2	null	null	14517	-0.1659093201160431	-0.19648625	No
row_132	CLDN9	CLDN9	null	null	14539	-0.1671859323978424	-0.19464839	No
row_133	CHST12	CHST12	null	null	14731	-0.17630136013031006	-0.2013598	No
row_134	GNE	GNE	null	null	14935	-0.18511074781417847	-0.20853238	No
row_135	DCN	DCN	null	null	15083	-0.19215935468673706	-0.21271357	No
row_136	NDST3	NDST3	null	null	15117	-0.19351428747177124	-0.21103157	No
row_137	P4HA2	P4HA2	null	null	15153	-0.1955268532037735	-0.20941696	No
row_138	B3GNT3	B3GNT3	null	null	15255	-0.2004466950893402	-0.2110974	No
row_139	IDUA	IDUA	null	null	15393	-0.20666716992855072	-0.21451351	No
row_140	SLC35A3	SLC35A3	null	null	15518	-0.2128956913948059	-0.21715517	No
row_141	AURKA	AURKA	null	null	15558	-0.21480755507946014	-0.21540944	No
row_142	PPFIA4	PPFIA4	null	null	15854	-0.22880838811397552	-0.22653313	No
row_143	LHX9	LHX9	null	null	15886	-0.2309531569480896	-0.22409624	No
row_144	STMN1	STMN1	null	null	15942	-0.2344723641872406	-0.2228274	No
row_145	CENPA	CENPA	null	null	16008	-0.237714946269989	-0.2220143	No
row_146	VCAN	VCAN	null	null	16169	-0.24564355611801147	-0.22592932	No
row_147	CDK1	CDK1	null	null	16505	-0.2624633014202118	-0.23851547	No
row_148	IGFBP3	IGFBP3	null	null	16748	-0.27727070450782776	-0.24607971	Yes
row_149	CHST4	CHST4	null	null	16756	-0.27773961424827576	-0.24159808	Yes
row_150	CHPF2	CHPF2	null	null	16766	-0.2782980501651764	-0.23720919	Yes
row_151	G6PD	G6PD	null	null	16805	-0.2812177240848541	-0.2342549	Yes
row_152	SLC16A3	SLC16A3	null	null	16886	-0.28545212745666504	-0.23337823	Yes
row_153	GPR87	GPR87	null	null	16930	-0.28758299350738525	-0.23056914	Yes
row_154	TALDO1	TALDO1	null	null	17216	-0.3065054416656494	-0.23982655	Yes
row_155	ADORA2B	ADORA2B	null	null	17260	-0.3094203770160675	-0.23663689	Yes
row_156	LDHA	LDHA	null	null	17317	-0.31372156739234924	-0.23403819	Yes
row_157	HSPA5	HSPA5	null	null	17392	-0.3189748227596283	-0.23226997	Yes
row_158	TPST1	TPST1	null	null	17486	-0.3267889618873596	-0.23133884	Yes
row_159	RARS	RARS	null	null	17541	-0.3310988247394562	-0.22833487	Yes
row_160	AGRN	AGRN	null	null	17673	-0.3433406949043274	-0.22906181	Yes
row_161	CITED2	CITED2	null	null	17690	-0.3442990481853485	-0.22388126	Yes
row_162	CASP6	CASP6	null	null	17939	-0.3648376166820526	-0.23022681	Yes
row_163	ANKZF1	ANKZF1	null	null	17962	-0.3673411011695862	-0.22495206	Yes
row_164	PSMC4	PSMC4	null	null	18035	-0.375698983669281	-0.22209287	Yes
row_165	EXT2	EXT2	null	null	18096	-0.38135936856269836	-0.21852033	Yes
row_166	PAM	PAM	null	null	18129	-0.38497620820999146	-0.21345049	Yes
row_167	PLOD2	PLOD2	null	null	18133	-0.3855705261230469	-0.20688479	Yes
row_168	ZNF292	ZNF292	null	null	18279	-0.401337593793869	-0.20731816	Yes
row_169	SLC25A10	SLC25A10	null	null	18291	-0.40262332558631897	-0.20086506	Yes
row_170	GLRX	GLRX	null	null	18312	-0.4054977595806122	-0.19482289	Yes
row_171	CHST2	CHST2	null	null	18477	-0.4259575605392456	-0.19580047	Yes
row_172	ANGPTL4	ANGPTL4	null	null	18482	-0.42639777064323425	-0.1885745	Yes
row_173	TGFA	TGFA	null	null	18493	-0.42786529660224915	-0.18163028	Yes
row_174	CLDN3	CLDN3	null	null	18649	-0.4500562250614166	-0.18172686	Yes
row_175	PKP2	PKP2	null	null	18655	-0.45073142647743225	-0.17412804	Yes
row_176	CD44	CD44	null	null	18684	-0.454121470451355	-0.1676483	Yes
row_177	QSOX1	QSOX1	null	null	18789	-0.4685070812702179	-0.16481091	Yes
row_178	GPC1	GPC1	null	null	18847	-0.4770336449146271	-0.15941738	Yes
row_179	ARTN	ARTN	null	null	18963	-0.5014296770095825	-0.1565697	Yes
row_180	EXT1	EXT1	null	null	18969	-0.5019220113754272	-0.14807877	Yes
row_181	B4GALT1	B4GALT1	null	null	19026	-0.5126990675926208	-0.14201248	Yes
row_182	STC1	STC1	null	null	19120	-0.5344617962837219	-0.13746221	Yes
row_183	NT5E	NT5E	null	null	19248	-0.5676644444465637	-0.13407494	Yes
row_184	FUT8	FUT8	null	null	19280	-0.5789543986320496	-0.1255734	Yes
row_185	KIF20A	KIF20A	null	null	19313	-0.5934610962867737	-0.11687027	Yes
row_186	TXN	TXN	null	null	19327	-0.5987274050712585	-0.1071021	Yes
row_187	B3GALT6	B3GALT6	null	null	19369	-0.613246738910675	-0.09851518	Yes
row_188	IER3	IER3	null	null	19392	-0.6226933598518372	-0.08879038	Yes
row_189	SOX9	SOX9	null	null	19464	-0.6666429042816162	-0.080809645	Yes
row_190	VEGFA	VEGFA	null	null	19494	-0.6831257939338684	-0.07039025	Yes
row_191	COL5A1	COL5A1	null	null	19500	-0.6898840665817261	-0.05862369	Yes
row_192	TGFBI	TGFBI	null	null	19513	-0.6989232301712036	-0.047058173	Yes
row_193	CHST1	CHST1	null	null	19550	-0.7163819670677185	-0.036417786	Yes
row_194	STC2	STC2	null	null	19567	-0.7360144257545471	-0.024410775	Yes
row_195	EGFR	EGFR	null	null	19638	-0.8553443551063538	-0.013090301	Yes
row_196	TPBG	TPBG	null	null	19686	-0.9833380579948425	0.0016388911	Yes

## Sheet: KEGG_GLYCOLYSIS_GLUCONEOGENESIS
Table 2-7
enriched in sensitive		KEGG_GLYCOLYSIS_GLUCONEOGENESIS
NAME	PROBE	DESCRIPTION<br>(from dataset)	GENE SYMBOL	GENE_TITLE	RANK IN GENE LIST	RANK METRIC SCORE	RUNNING ES	CORE ENRICHMENT
row_0	ENO2	ENO2	null	null	118	0.39055201411247253	0.09216697	Yes
row_1	AKR1A1	AKR1A1	null	null	268	0.2808465361595154	0.15303348	Yes
row_2	HK2	HK2	null	null	277	0.2773972749710083	0.22489181	Yes
row_3	ALDH2	ALDH2	null	null	325	0.2564677298069	0.28798777	Yes
row_4	ALDH1B1	ALDH1B1	null	null	336	0.25366199016571045	0.35347116	Yes
row_5	LDHC	LDHC	null	null	493	0.20112934708595276	0.39290297	Yes
row_6	ENO3	ENO3	null	null	709	0.15643085539340973	0.4156703	Yes
row_7	PGM1	PGM1	null	null	826	0.14050766825675964	0.442625	Yes
row_8	GPI	GPI	null	null	1646	0.08594232052564621	0.39601222	No
row_9	ALDH9A1	ALDH9A1	null	null	1711	0.08314473181962967	0.4123541	No
row_10	PDHA2	PDHA2	null	null	1928	0.07590541988611221	0.41398153	No
row_11	PDHA1	PDHA1	null	null	2216	0.06699073314666748	0.4072889	No
row_12	PKLR	PKLR	null	null	2257	0.06554100662469864	0.4210523	No
row_13	PFKM	PFKM	null	null	2288	0.06461133807897568	0.43541613	No
row_14	ALDOC	ALDOC	null	null	2469	0.06001969054341316	0.43592647	No
row_15	ALDH7A1	ALDH7A1	null	null	2638	0.05586688593029976	0.43636316	No
row_16	ALDH3B2	ALDH3B2	null	null	2777	0.052542202174663544	0.4384611	No
row_17	PGAM2	PGAM2	null	null	3170	0.0445585660636425	0.41704595	No
row_18	ADH1B	ADH1B	null	null	3334	0.04151969403028488	0.41415295	No
row_19	ALDH3A1	ALDH3A1	null	null	3687	0.03468646481633186	0.39353058	No
row_20	LDHB	LDHB	null	null	3705	0.034409310668706894	0.40109384	No
row_21	ALDOA	ALDOA	null	null	3734	0.03404029831290245	0.40763274	No
row_22	ALDOB	ALDOB	null	null	4564	0.0217853132635355	0.3434008	No
row_23	DLD	DLD	null	null	4591	0.02123759686946869	0.34676078	No
row_24	HK3	HK3	null	null	4639	0.02067079208791256	0.34820116	No
row_25	G6PC	G6PC	null	null	4657	0.020368307828903198	0.352093	No
row_26	PGK1	PGK1	null	null	4988	0.015474069863557816	0.3283028	No
row_27	ENO1	ENO1	null	null	5073	0.014319752342998981	0.32496145	No
row_28	ADH7	ADH7	null	null	5160	0.013204853050410748	0.32115993	No
row_29	ADH1A	ADH1A	null	null	5308	0.011020534671843052	0.3116417	No
row_30	FBP2	FBP2	null	null	5638	0.006601445842534304	0.28561583	No
row_31	ADH6	ADH6	null	null	5810	0.004452698864042759	0.27235582	No
row_32	TPI1	TPI1	null	null	5909	0.0029635883402079344	0.26486418	No
row_33	GAPDH	GAPDH	null	null	5921	0.002891821786761284	0.26469246	No
row_34	FBP1	FBP1	null	null	5965	0.0021775150671601295	0.26163465	No
row_35	PDHB	PDHB	null	null	6305	-2.853380283340812E-4	0.23311374	No
row_36	PCK1	PCK1	null	null	6640	-0.0055842832662165165	0.20640014	No
row_37	PKM2	PKM2	null	null	7058	-0.012177824042737484	0.17440933	No
row_38	G6PC2	G6PC2	null	null	7329	-0.01642344519495964	0.15592849	No
row_39	ADH1C	ADH1C	null	null	7630	-0.02150135673582554	0.13624483	No
row_40	PCK2	PCK2	null	null	7718	-0.023024242371320724	0.13492648	No
row_41	PFKP	PFKP	null	null	7846	-0.025493593886494637	0.1308797	No
row_42	LDHAL6B	LDHAL6B	null	null	8209	-0.03243762254714966	0.10882577	No
row_43	DLAT	DLAT	null	null	8292	-0.0343942753970623	0.11090219	No
row_44	GCK	GCK	null	null	8296	-0.034450381994247437	0.11965713	No
row_45	ALDH3B1	ALDH3B1	null	null	8707	-0.043621160089969635	0.09647852	No
row_46	PGK2	PGK2	null	null	9088	-0.05373304337263107	0.07847452	No
row_47	HK1	HK1	null	null	9105	-0.05432099476456642	0.0913286	No
row_48	ADH5	ADH5	null	null	9756	-0.07872859388589859	0.057085168	No
row_49	ALDH3A2	ALDH3A2	null	null	10056	-0.09345456957817078	0.056300014	No
row_50	ALDH1A3	ALDH1A3	null	null	10118	-0.09740646183490753	0.0766241	No
row_51	PFKL	PFKL	null	null	10229	-0.10439860820770264	0.094643205	No
row_52	BPGM	BPGM	null	null	11044	-0.17904455959796906	0.07279632	No

## Sheet: KEGG_GLYCOLYSIS_GLUCO TSOI
Table 2-8
enriched in differentiated		KEGG_GLYCOLYSIS_GLUCO TSOI
NAME	PROBE	DESCRIPTION<br>(from dataset)	GENE SYMBOL	GENE_TITLE	RANK IN GENE LIST	RANK METRIC SCORE	RUNNING ES	CORE ENRICHMENT
row_0	PFKM	PFKM	null	null	221	0.8246309757232666	0.04201303	Yes
row_1	PGM1	PGM1	null	null	226	0.819036066532135	0.09470406	Yes
row_2	LDHB	LDHB	null	null	478	0.6666086912155151	0.12498561	Yes
row_3	HK2	HK2	null	null	515	0.6490907073020935	0.1650734	Yes
row_4	PKLR	PKLR	null	null	755	0.5793487429618835	0.19033006	Yes
row_5	ALDH1B1	ALDH1B1	null	null	878	0.5493398904800415	0.21960077	Yes
row_6	GALM	GALM	null	null	887	0.5464497804641724	0.2544843	Yes
row_7	PDHA1	PDHA1	null	null	1114	0.500925600528717	0.2753376	Yes
row_8	AKR1A1	AKR1A1	null	null	1377	0.4563864767551422	0.2914831	Yes
row_9	DLD	DLD	null	null	1553	0.4306926429271698	0.31039518	Yes
row_10	G6PC2	G6PC2	null	null	1637	0.4216039478778839	0.33340055	Yes
row_11	ALDOA	ALDOA	null	null	1835	0.40046632289886475	0.34924135	Yes
row_12	ALDH3B2	ALDH3B2	null	null	1908	0.3935251832008362	0.37099296	Yes
row_13	ACSS1	ACSS1	null	null	1939	0.3903427720069885	0.39467567	Yes
row_14	LDHC	LDHC	null	null	2059	0.37532708048820496	0.41286102	Yes
row_15	ALDOC	ALDOC	null	null	2333	0.3484751284122467	0.42147785	Yes
row_16	HK1	HK1	null	null	2355	0.3466344475746155	0.44279566	Yes
row_17	ADH4	ADH4	null	null	2715	0.3195435106754303	0.44516903	Yes
row_18	PGK1	PGK1	null	null	2748	0.3154746890068054	0.46391493	Yes
row_19	ENO2	ENO2	null	null	3909	0.2402743548154831	0.4204201	No
row_20	GPI	GPI	null	null	4052	0.23241737484931946	0.4282061	No
row_21	ALDH2	ALDH2	null	null	4216	0.22374069690704346	0.43436337	No
row_22	PGAM4	PGAM4	null	null	4301	0.2195398211479187	0.44426826	No
row_23	LDHAL6B	LDHAL6B	null	null	4797	0.19459718465805054	0.43165377	No
row_24	PCK2	PCK2	null	null	4929	0.18845844268798828	0.43716037	No
row_25	HK3	HK3	null	null	4962	0.18745720386505127	0.44763872	No
row_26	DLAT	DLAT	null	null	5008	0.18527790904045105	0.45731497	No
row_27	ALDH9A1	ALDH9A1	null	null	5818	0.14789935946464539	0.4257107	No
row_28	ENO3	ENO3	null	null	6027	0.13863921165466309	0.42408276	No
row_29	ALDH7A1	ALDH7A1	null	null	6573	0.1135227158665657	0.4036887	No
row_30	GAPDH	GAPDH	null	null	6673	0.10875304788351059	0.40567577	No
row_31	TPI1	TPI1	null	null	6822	0.1017308384180069	0.40471655	No
row_32	PGAM1	PGAM1	null	null	7139	0.08841152489185333	0.39435062	No
row_33	PGM2	PGM2	null	null	7287	0.08199188858270645	0.3921675	No
row_34	ADH6	ADH6	null	null	7413	0.07671482115983963	0.3907628	No
row_35	ALDOB	ALDOB	null	null	7465	0.07408571243286133	0.39295286	No
row_36	ADH5	ADH5	null	null	7680	0.06448233872652054	0.38623053	No
row_37	ADH7	ADH7	null	null	8059	0.04706514999270439	0.37004027	No
row_38	G6PC	G6PC	null	null	8181	0.042607393115758896	0.36663634	No
row_39	FBP1	FBP1	null	null	8697	0.022585051134228706	0.3418956	No
row_40	ENO1	ENO1	null	null	9301	0.004457057453691959	0.31150734	No
row_41	FBP2	FBP2	null	null	9352	0.003108189906924963	0.30916446	No
row_42	PGAM2	PGAM2	null	null	9646	0.0	0.29425883	No
row_43	ADH1B	ADH1B	null	null	10430	-0.002593147801235318	0.25459316	No
row_44	ADH1A	ADH1A	null	null	10522	-0.004702199250459671	0.25026745	No
row_45	PGK2	PGK2	null	null	10952	-0.017453527078032494	0.22957033	No
row_46	PDHB	PDHB	null	null	11896	-0.054140061140060425	0.18509403	No
row_47	PFKP	PFKP	null	null	12293	-0.0703422799706459	0.16949135	No
row_48	PDHA2	PDHA2	null	null	12429	-0.07603748887777328	0.16753417	No
row_49	PFKL	PFKL	null	null	12722	-0.0877903401851654	0.15834904	No
row_50	ACSS2	ACSS2	null	null	13102	-0.1047421395778656	0.14583278	No
row_51	LDHAL6A	LDHAL6A	null	null	14141	-0.14815613627433777	0.10259529	No
row_52	BPGM	BPGM	null	null	14327	-0.15681959688663483	0.10331152	No
row_53	PKM	PKM	null	null	14420	-0.16163420677185059	0.10906982	No
row_54	ALDH3A1	ALDH3A1	null	null	15308	-0.20298196375370026	0.077054806	No
row_55	PCK1	PCK1	null	null	15490	-0.21179147064685822	0.081524685	No
row_56	ALDH3B1	ALDH3B1	null	null	16452	-0.26006585359573364	0.049431674	No
row_57	ALDH1A3	ALDH1A3	null	null	16835	-0.28274691104888916	0.04825859	No
row_58	ADH1C	ADH1C	null	null	16865	-0.284083753824234	0.065129824	No
row_59	LDHA	LDHA	null	null	17317	-0.31372156739234924	0.06244693	No
row_60	GCK	GCK	null	null	17399	-0.31960228085517883	0.07896663	No
row_61	ALDH3A2	ALDH3A2	null	null	19342	-0.6032023429870605	0.019127976	No

## Sheet: KEGG_PATHWAYS_IN_CANCER
Table 2-9
enriched in resistant		KEGG_PATHWAYS_IN_CANCER
NAME	PROBE	DESCRIPTION<br>(from dataset)	GENE SYMBOL	GENE_TITLE	RANK IN GENE LIST	RANK METRIC SCORE	RUNNING ES	CORE ENRICHMENT
row_0	PIK3R3	PIK3R3	null	null	12	0.650715708732605	0.016767323	No
row_1	MITF	MITF	null	null	21	0.5923312306404114	0.032282125	No
row_2	ARNT2	ARNT2	null	null	36	0.5287520885467529	0.045540597	No
row_3	RXRG	RXRG	null	null	48	0.4827630817890167	0.057799477	No
row_4	PGF	PGF	null	null	80	0.43118277192115784	0.0669239	No
row_5	CDH1	CDH1	null	null	147	0.3635769784450531	0.07118292	No
row_6	LEF1	LEF1	null	null	166	0.34376174211502075	0.07903601	No
row_7	PTEN	PTEN	null	null	189	0.3288179337978363	0.08613562	No
row_8	CDK2	CDK2	null	null	248	0.29213130474090576	0.089129485	No
row_9	DAPK1	DAPK1	null	null	313	0.2616952657699585	0.09077371	No
row_10	EGF	EGF	null	null	433	0.21829497814178467	0.08649132	No
row_11	FZD5	FZD5	null	null	444	0.21696117520332336	0.09156493	No
row_12	PIK3CB	PIK3CB	null	null	461	0.21290715038776398	0.096010625	No
row_13	TRAF5	TRAF5	null	null	496	0.20091556012630463	0.098577216	No
row_14	KIT	KIT	null	null	499	0.20003996789455414	0.10387729	No
row_15	NTRK1	NTRK1	null	null	578	0.17985627055168152	0.1020763	No
row_16	PLCG2	PLCG2	null	null	582	0.17908044159412384	0.10671682	No
row_17	TGFB3	TGFB3	null	null	611	0.17210198938846588	0.109012194	No
row_18	PIK3CD	PIK3CD	null	null	618	0.17132484912872314	0.11318204	No
row_19	FOXO1	FOXO1	null	null	629	0.1692015379667282	0.11694911	No
row_20	SKP2	SKP2	null	null	658	0.16428431868553162	0.11903062	No
row_21	FGF14	FGF14	null	null	671	0.16217757761478424	0.12243321	No
row_22	TCF7	TCF7	null	null	678	0.16167569160461426	0.12633908	No
row_23	PRKCB	PRKCB	null	null	739	0.1528402864933014	0.12535009	No
row_24	FOS	FOS	null	null	752	0.1512320637702942	0.12845324	No
row_25	PIK3R1	PIK3R1	null	null	909	0.13125349581241608	0.118601404	No
row_26	KRAS	KRAS	null	null	926	0.12893623113632202	0.12074994	No
row_27	IGF1R	IGF1R	null	null	930	0.12853270769119263	0.12400765	No
row_28	EGLN3	EGLN3	null	null	959	0.12639982998371124	0.12505277	No
row_29	DVL2	DVL2	null	null	988	0.1241246834397316	0.12603565	No
row_30	IGF1	IGF1	null	null	989	0.12401212751865387	0.1294282	No
row_31	STAT5A	STAT5A	null	null	1011	0.12241438031196594	0.13096747	No
row_32	TCF7L1	TCF7L1	null	null	1021	0.1211404874920845	0.13350593	No
row_33	CTNNB1	CTNNB1	null	null	1023	0.12111110985279083	0.13673294	No
row_34	CBLB	CBLB	null	null	1040	0.11932194232940674	0.13861847	No
row_35	LAMA4	LAMA4	null	null	1052	0.11857479810714722	0.1409144	No
row_36	CCND1	CCND1	null	null	1054	0.1183522492647171	0.14406595	No
row_37	GSTP1	GSTP1	null	null	1066	0.11697393655776978	0.14631808	No
row_38	CASP9	CASP9	null	null	1070	0.11639706045389175	0.1492438	No
row_39	MYC	MYC	null	null	1099	0.1144966185092926	0.14996329	No
row_40	MDM2	MDM2	null	null	1174	0.10942889750003815	0.14658032	No
row_41	TRAF4	TRAF4	null	null	1180	0.10896489769220352	0.14913037	No
row_42	E2F2	E2F2	null	null	1213	0.10672701895236969	0.14929263	No
row_43	CCNE2	CCNE2	null	null	1358	0.09895548224449158	0.13959128	No
row_44	EP300	EP300	null	null	1363	0.09873922169208527	0.14194776	No
row_45	BCL2	BCL2	null	null	1369	0.09841898828744888	0.14420933	No
row_46	RXRA	RXRA	null	null	1404	0.09690095484256744	0.14393044	No
row_47	FH	FH	null	null	1423	0.09578242897987366	0.14499965	No
row_48	CHUK	CHUK	null	null	1426	0.09559798985719681	0.14744255	No
row_49	MET	MET	null	null	1456	0.09413433820009232	0.14751881	No
row_50	CTNNA2	CTNNA2	null	null	1467	0.0938519835472107	0.1492246	No
row_51	EGLN1	EGLN1	null	null	1523	0.09102359414100647	0.14697535	No
row_52	RALGDS	RALGDS	null	null	1564	0.08936236053705215	0.1459732	No
row_53	CDC42	CDC42	null	null	1571	0.0889953076839447	0.14789079	No
row_54	FGF22	FGF22	null	null	1577	0.08881539851427078	0.14988963	No
row_55	BRCA2	BRCA2	null	null	1581	0.08846940845251083	0.15205134	No
row_56	MAPK1	MAPK1	null	null	1601	0.08770287781953812	0.15281337	No
row_57	VEGFB	VEGFB	null	null	1630	0.08651141077280045	0.15276727	No
row_58	CEBPA	CEBPA	null	null	1675	0.08489374816417694	0.15129821	No
row_59	MAP2K2	MAP2K2	null	null	1725	0.08263160288333893	0.14933641	No
row_60	LAMC3	LAMC3	null	null	1822	0.07946668565273285	0.14323805	No
row_61	FGF20	FGF20	null	null	1886	0.07745476067066193	0.13992825	No
row_62	RAD51	RAD51	null	null	2055	0.07189901918172836	0.12741865	No
row_63	HDAC1	HDAC1	null	null	2087	0.07097970694303513	0.12668915	No
row_64	FGF13	FGF13	null	null	2118	0.06990990787744522	0.12601654	No
row_65	CTBP2	CTBP2	null	null	2119	0.0698826014995575	0.1279283	No
row_66	ZBTB16	ZBTB16	null	null	2150	0.06879639625549316	0.12722524	No
row_67	APC	APC	null	null	2245	0.06598824262619019	0.12093049	No
row_68	MAPK8	MAPK8	null	null	2378	0.0622364841401577	0.11125866	No
row_69	FZD10	FZD10	null	null	2384	0.06205102428793907	0.11252532	No
row_70	MSH2	MSH2	null	null	2403	0.06162506714463234	0.11266012	No
row_71	FZD7	FZD7	null	null	2441	0.060622818768024445	0.11113027	No
row_72	FLT3	FLT3	null	null	2498	0.05909424647688866	0.10792138	No
row_73	PLCG1	PLCG1	null	null	2529	0.0583164244890213	0.10693163	No
row_74	WNT10B	WNT10B	null	null	2544	0.05803508311510086	0.10731289	No
row_75	SMO	SMO	null	null	2571	0.05738179013133049	0.106642246	No
row_76	STAT5B	STAT5B	null	null	2678	0.05497374385595322	0.099012144	No
row_77	HSP90AA1	HSP90AA1	null	null	2716	0.0540742352604866	0.09730315	No
row_78	DVL1	DVL1	null	null	2770	0.05268922075629234	0.09417755	No
row_79	LAMA3	LAMA3	null	null	2815	0.051637060940265656	0.09179869	No
row_80	MSH3	MSH3	null	null	2833	0.050974614918231964	0.0917283	No
row_81	MAX	MAX	null	null	2916	0.04927469417452812	0.08601037	No
row_82	BRAF	BRAF	null	null	2928	0.049062468111515045	0.08640468	No
row_83	WNT1	WNT1	null	null	2953	0.04858560487627983	0.08566575	No
row_84	LAMA2	LAMA2	null	null	2972	0.04821925237774849	0.0854338	No
row_85	AKT3	AKT3	null	null	3195	0.04417800530791283	0.067512676	No
row_86	GSK3B	GSK3B	null	null	3218	0.043798547238111496	0.06681512	No
row_87	TPM3	TPM3	null	null	3288	0.042426515370607376	0.06203005	No
row_88	MLH1	MLH1	null	null	3571	0.03710177540779114	0.03874516	No
row_89	CDKN1B	CDKN1B	null	null	3637	0.03571842238306999	0.03412126	No
row_90	HSP90AB1	HSP90AB1	null	null	3679	0.034914758056402206	0.03154345	No
row_91	APC2	APC2	null	null	3691	0.03466162830591202	0.031543806	No
row_92	BID	BID	null	null	3695	0.03452390059828758	0.03222975	No
row_93	CRKL	CRKL	null	null	3775	0.03337519243359566	0.026335372	No
row_94	AKT1	AKT1	null	null	3889	0.031671613454818726	0.017464617	No
row_95	TGFBR1	TGFBR1	null	null	3894	0.03150287643074989	0.017981749	No
row_96	TRAF2	TRAF2	null	null	3921	0.031037425622344017	0.016590413	No
row_97	HSP90B1	HSP90B1	null	null	3942	0.030637260526418686	0.015705148	No
row_98	CDK4	CDK4	null	null	3971	0.030225496739149094	0.014119262	No
row_99	AXIN1	AXIN1	null	null	4003	0.029860150068998337	0.012264871	No
row_100	CCNE1	CCNE1	null	null	4008	0.02979891747236252	0.012735388	No
row_101	FASLG	FASLG	null	null	4021	0.02959390915930271	0.0125109395	No
row_102	PTCH2	PTCH2	null	null	4029	0.029416926205158234	0.012712498	No
row_103	NCOA4	NCOA4	null	null	4078	0.02856847271323204	0.009357885	No
row_104	CYCS	CYCS	null	null	4165	0.027411825954914093	0.0026971805	No
row_105	TRAF3	TRAF3	null	null	4216	0.02660655416548252	-8.834429E-4	No
row_106	WNT2	WNT2	null	null	4291	0.025623055174946785	-0.0065590455	No
row_107	E2F1	E2F1	null	null	4305	0.02541692554950714	-0.006983932	No
row_108	FADD	FADD	null	null	4366	0.02473137155175209	-0.011477551	No
row_109	TCEB2	TCEB2	null	null	4383	0.024523049592971802	-0.0121854	No
row_110	RB1	RB1	null	null	4526	0.022237787023186684	-0.023813156	No
row_111	SHH	SHH	null	null	4537	0.022118018940091133	-0.02406978	No
row_112	GRB2	GRB2	null	null	4572	0.02157856523990631	-0.026409237	No
row_113	CREBBP	CREBBP	null	null	4576	0.021478787064552307	-0.02608016	No
row_114	BCR	BCR	null	null	4578	0.0214618481695652	-0.025579207	No
row_115	RET	RET	null	null	4665	0.02019382081925869	-0.03243737	No
row_116	SPI1	SPI1	null	null	4684	0.019870556890964508	-0.033444837	No
row_117	RBX1	RBX1	null	null	4744	0.019111214205622673	-0.038006034	No
row_118	NOS2	NOS2	null	null	4745	0.019077163189649582	-0.037484147	No
row_119	MSH6	MSH6	null	null	4757	0.01896269991993904	-0.03791326	No
row_120	WNT7A	WNT7A	null	null	4773	0.01875116489827633	-0.03869284	No
row_121	BIRC5	BIRC5	null	null	4824	0.017883094027638435	-0.042512108	No
row_122	WNT2B	WNT2B	null	null	4859	0.017472725361585617	-0.044963885	No
row_123	WNT16	WNT16	null	null	4888	0.016997218132019043	-0.046911653	No
row_124	TCF7L2	TCF7L2	null	null	4911	0.01660590060055256	-0.048353106	No
row_125	NKX3-1	NKX3-1	null	null	4944	0.01617708057165146	-0.050667986	No
row_126	HDAC2	HDAC2	null	null	4948	0.016106773167848587	-0.05048587	No
row_127	FGF23	FGF23	null	null	4967	0.01576874777674675	-0.05160555	No
row_128	TPR	TPR	null	null	4984	0.01555205974727869	-0.052558813	No
row_129	APPL1	APPL1	null	null	4998	0.015378698706626892	-0.05325831	No
row_130	PAX8	PAX8	null	null	5119	0.013700378127396107	-0.06322388	No
row_131	CBLC	CBLC	null	null	5128	0.013537322171032429	-0.06354291	No
row_132	E2F3	E2F3	null	null	5134	0.013399198651313782	-0.0636072	No
row_133	CTNNA3	CTNNA3	null	null	5241	0.01200219988822937	-0.072412856	No
row_134	CTNNA1	CTNNA1	null	null	5291	0.011236587539315224	-0.07632778	No
row_135	FGF6	FGF6	null	null	5293	0.011225594207644463	-0.076106854	No
row_136	CSF1R	CSF1R	null	null	5304	0.011042991653084755	-0.07666645	No
row_137	XIAP	XIAP	null	null	5314	0.010949202813208103	-0.07714245	No
row_138	PRKCG	PRKCG	null	null	5369	0.010320392437279224	-0.081513286	No
row_139	ARNT	ARNT	null	null	5419	0.009542008861899376	-0.085474566	No
row_140	HIF1A	HIF1A	null	null	5465	0.008983444422483444	-0.08910645	No
row_141	KLK3	KLK3	null	null	5532	0.007965214550495148	-0.094575755	No
row_142	FGF21	FGF21	null	null	5594	0.0071746231988072395	-0.09963583	No
row_143	RAF1	RAF1	null	null	5674	0.006239805370569229	-0.10627255	No
row_144	BAX	BAX	null	null	5745	0.005418448708951473	-0.1121562	No
row_145	FZD6	FZD6	null	null	5759	0.005141801666468382	-0.11313574	No
row_146	AKT2	AKT2	null	null	5983	0.0019374435069039464	-0.13229859	No
row_147	FGF17	FGF17	null	null	6041	0.001044281991198659	-0.1371817	No
row_148	TP53	TP53	null	null	6082	5.797597113996744E-4	-0.14061263	No
row_149	WNT3	WNT3	null	null	6094	3.211574803572148E-4	-0.14155172	No
row_150	EGLN2	EGLN2	null	null	6114	0.0	-0.14318894	No
row_151	FIGF	FIGF	null	null	6228	0.0	-0.15292612	No
row_152	ITGB1	ITGB1	null	null	6243	0.0	-0.1541325	No
row_153	FZD3	FZD3	null	null	6290	-4.14618625654839E-5	-0.15809518	No
row_154	CSF3R	CSF3R	null	null	6317	-4.758225113619119E-4	-0.16032258	No
row_155	DAPK2	DAPK2	null	null	6319	-5.149430362507701E-4	-0.16039465	No
row_156	RALB	RALB	null	null	6429	-0.002111477078869939	-0.1697294	No
row_157	HRAS	HRAS	null	null	6458	-0.002369626658037305	-0.17207733	No
row_158	CASP8	CASP8	null	null	6478	-0.0026494618505239487	-0.17364207	No
row_159	ARAF	ARAF	null	null	6537	-0.0037910996470600367	-0.1785362	No
row_160	CTBP1	CTBP1	null	null	6548	-0.003997010178864002	-0.17928855	No
row_161	GLI1	GLI1	null	null	6578	-0.004665524698793888	-0.18165985	No
row_162	DVL3	DVL3	null	null	6635	-0.005497364327311516	-0.18633497	No
row_163	RHOA	RHOA	null	null	6676	-0.006142285652458668	-0.18961371	No
row_164	LAMB4	LAMB4	null	null	7064	-0.012264750897884369	-0.2226259	No
row_165	SMAD4	SMAD4	null	null	7091	-0.012712628580629826	-0.22451854	No
row_166	STK4	STK4	null	null	7092	-0.012724450789391994	-0.22417043	No
row_167	WNT6	WNT6	null	null	7163	-0.013983246870338917	-0.22981979	No
row_168	SOS2	SOS2	null	null	7347	-0.016715874895453453	-0.24513157	No
row_169	FGF9	FGF9	null	null	7392	-0.017260782420635223	-0.24845083	No
row_170	MAPK10	MAPK10	null	null	7398	-0.01737467758357525	-0.24840637	No
row_171	FGF18	FGF18	null	null	7466	-0.018642736598849297	-0.25366974	No
row_172	FGFR3	FGFR3	null	null	7467	-0.018647927790880203	-0.2531596	No
row_173	MAPK9	MAPK9	null	null	7520	-0.01954633742570877	-0.2571057	No
row_174	NRAS	NRAS	null	null	7598	-0.02095353789627552	-0.26316756	No
row_175	WNT4	WNT4	null	null	7605	-0.021055547520518303	-0.26310858	No
row_176	FGF16	FGF16	null	null	7629	-0.02149682492017746	-0.2645024	No
row_177	JAK1	JAK1	null	null	7799	-0.024527087807655334	-0.2783941	No
row_178	ITGAV	ITGAV	null	null	7819	-0.024891335517168045	-0.2793504	No
row_179	CRK	CRK	null	null	7879	-0.02636099047958851	-0.28371325	No
row_180	PIAS4	PIAS4	null	null	7881	-0.026392918080091476	-0.28307742	No
row_181	CUL2	CUL2	null	null	7922	-0.02718653902411461	-0.28578046	No
row_182	PIAS1	PIAS1	null	null	7967	-0.027954839169979095	-0.28880718	No
row_183	MAPK3	MAPK3	null	null	8008	-0.028506239876151085	-0.29147413	No
row_184	FGF3	FGF3	null	null	8070	-0.02957729808986187	-0.29592136	No
row_185	HGF	HGF	null	null	8084	-0.02981453388929367	-0.29622594	No
row_186	CCNA1	CCNA1	null	null	8148	-0.031096499413251877	-0.30080396	No
row_187	WNT8B	WNT8B	null	null	8180	-0.03175177052617073	-0.30260658	No
row_188	PIK3R2	PIK3R2	null	null	8400	-0.03678010031580925	-0.32047158	No
row_189	CCDC6	CCDC6	null	null	8407	-0.03686150535941124	-0.3199802	No
row_190	STAT1	STAT1	null	null	8429	-0.037493083626031876	-0.3207641	No
row_191	MAP2K1	MAP2K1	null	null	8470	-0.03833251819014549	-0.32316223	No
row_192	LAMC1	LAMC1	null	null	8481	-0.03876972943544388	-0.32296333	No
row_193	SMAD2	SMAD2	null	null	8591	-0.041048821061849594	-0.33123288	No
row_194	TFG	TFG	null	null	8638	-0.0419435054063797	-0.33404925	No
row_195	PIAS2	PIAS2	null	null	8657	-0.04252402111887932	-0.33443698	No
row_196	RAC1	RAC1	null	null	8706	-0.04360406845808029	-0.3373803	No
row_197	FZD1	FZD1	null	null	8764	-0.045192521065473557	-0.34105563	No
row_198	PLD1	PLD1	null	null	8905	-0.04878297075629234	-0.35178488	No
row_199	TGFA	TGFA	null	null	8907	-0.04878871142864227	-0.35053635	No
row_200	PPARD	PPARD	null	null	8908	-0.04881135746836662	-0.34920102	No
row_201	RARB	RARB	null	null	8930	-0.049253471195697784	-0.3496632	No
row_202	FN1	FN1	null	null	8954	-0.04979725554585457	-0.35028282	No
row_203	WNT11	WNT11	null	null	8996	-0.05116396024823189	-0.3524161	No
row_204	RARA	RARA	null	null	9047	-0.052433159202337265	-0.3552902	No
row_205	FGFR2	FGFR2	null	null	9107	-0.05440196394920349	-0.35888597	No
row_206	CBL	CBL	null	null	9112	-0.05453686788678169	-0.3577387	No
row_207	FGF8	FGF8	null	null	9162	-0.055957257747650146	-0.3604302	No
row_208	IKBKB	IKBKB	null	null	9195	-0.05701719969511032	-0.36162785	No
row_209	SOS1	SOS1	null	null	9197	-0.057092711329460144	-0.36015216	No
row_210	PTK2	PTK2	null	null	9260	-0.059213802218437195	-0.3638748	No
row_211	LAMC2	LAMC2	null	null	9326	-0.06114443019032478	-0.36780313	No
row_212	COL4A6	COL4A6	null	null	9360	-0.062337931245565414	-0.3689414	No
row_213	STAT3	STAT3	null	null	9432	-0.06556151062250137	-0.3732659	No
row_214	RALBP1	RALBP1	null	null	9476	-0.06747502833604813	-0.37512532	No
row_215	TRAF6	TRAF6	null	null	9549	-0.07035787403583527	-0.37940478	No
row_216	PIK3R5	PIK3R5	null	null	9560	-0.07077828049659729	-0.37833023	No
row_217	CDKN2A	CDKN2A	null	null	9638	-0.07373129576444626	-0.38294825	No
row_218	DCC	DCC	null	null	9652	-0.07430785149335861	-0.38203567	No
row_219	ITGA2B	ITGA2B	null	null	9668	-0.07484909892082214	-0.3812806	No
row_220	ITGA6	ITGA6	null	null	9799	-0.08065430074930191	-0.39027622	No
row_221	PIAS3	PIAS3	null	null	9891	-0.08509226143360138	-0.39578986	No
row_222	FZD4	FZD4	null	null	9909	-0.08575334399938583	-0.39490882	No
row_223	ABL1	ABL1	null	null	9953	-0.08762835711240768	-0.3962169	No
row_224	RELA	RELA	null	null	9965	-0.08803752064704895	-0.39475638	No
row_225	PIK3CA	PIK3CA	null	null	10079	-0.09469673782587051	-0.40190297	Yes
row_226	LAMA5	LAMA5	null	null	10092	-0.09543970227241516	-0.4003261	Yes
row_227	BCL2L1	BCL2L1	null	null	10108	-0.09661547839641571	-0.39897558	Yes
row_228	COL4A1	COL4A1	null	null	10117	-0.09730542451143265	-0.397003	Yes
row_229	NFKB1	NFKB1	null	null	10151	-0.09917747229337692	-0.39713344	Yes
row_230	RALA	RALA	null	null	10165	-0.10012563318014145	-0.39551455	Yes
row_231	KITLG	KITLG	null	null	10172	-0.10053232312202454	-0.39328134	Yes
row_232	WNT7B	WNT7B	null	null	10256	-0.10646511614322662	-0.3975209	Yes
row_233	RUNX1	RUNX1	null	null	10318	-0.11058543622493744	-0.39975202	Yes
row_234	CDK6	CDK6	null	null	10329	-0.11146795749664307	-0.39756435	Yes
row_235	TRAF1	TRAF1	null	null	10338	-0.11193215847015381	-0.3951916	Yes
row_236	PML	PML	null	null	10339	-0.11194102466106415	-0.3921293	Yes
row_237	ERBB2	ERBB2	null	null	10364	-0.11399737745523453	-0.3910788	Yes
row_238	CDKN1A	CDKN1A	null	null	10376	-0.11460709571838379	-0.3888914	Yes
row_239	COL4A2	COL4A2	null	null	10438	-0.11878287047147751	-0.39089826	Yes
row_240	LAMB1	LAMB1	null	null	10485	-0.1227089986205101	-0.39150518	Yes
row_241	PTCH1	PTCH1	null	null	10555	-0.12793399393558502	-0.39395106	Yes
row_242	MMP9	MMP9	null	null	10598	-0.13064587116241455	-0.39399615	Yes
row_243	ETS1	ETS1	null	null	10641	-0.13443109393119812	-0.3939377	Yes
row_244	CASP3	CASP3	null	null	10643	-0.13448917865753174	-0.3903447	Yes
row_245	FGF12	FGF12	null	null	10651	-0.1351219266653061	-0.38725144	Yes
row_246	LAMB2	LAMB2	null	null	10656	-0.13537228107452393	-0.38389277	Yes
row_247	DAPK3	DAPK3	null	null	10679	-0.1380997598171234	-0.38201058	Yes
row_248	PDGFB	PDGFB	null	null	10696	-0.13977676630020142	-0.37956548	Yes
row_249	RXRB	RXRB	null	null	10705	-0.14110901951789856	-0.37639457	Yes
row_250	FZD9	FZD9	null	null	10769	-0.14635825157165527	-0.37781942	Yes
row_251	NFKB2	NFKB2	null	null	10803	-0.1489267796278	-0.37658888	Yes
row_252	RAC3	RAC3	null	null	10846	-0.1538400799036026	-0.37599948	Yes
row_253	FGF7	FGF7	null	null	10908	-0.16294755041599274	-0.37679815	Yes
row_254	SLC2A1	SLC2A1	null	null	10928	-0.16432425379753113	-0.37394002	Yes
row_255	AR	AR	null	null	10948	-0.16662736237049103	-0.3710189	Yes
row_256	NFKBIA	NFKBIA	null	null	10952	-0.1670946329832077	-0.36670625	Yes
row_257	EGFR	EGFR	null	null	10976	-0.16947390139102936	-0.36405194	Yes
row_258	COL4A4	COL4A4	null	null	11062	-0.18086282908916473	-0.36642858	Yes
row_259	PRKCA	PRKCA	null	null	11100	-0.18519380688667297	-0.3645506	Yes
row_260	PPARG	PPARG	null	null	11114	-0.18708936870098114	-0.36055267	Yes
row_261	RASSF1	RASSF1	null	null	11116	-0.1872037649154663	-0.35551757	Yes
row_262	CDKN2B	CDKN2B	null	null	11145	-0.19126898050308228	-0.35269788	Yes
row_263	FLT3LG	FLT3LG	null	null	11167	-0.19418196380138397	-0.34919527	Yes
row_264	TGFBR2	TGFBR2	null	null	11210	-0.20187635719776154	-0.34729177	Yes
row_265	JUP	JUP	null	null	11287	-0.21655583381652832	-0.34791642	Yes
row_266	BAD	BAD	null	null	11314	-0.2228906899690628	-0.34405932	Yes
row_267	BMP4	BMP4	null	null	11342	-0.22938041388988495	-0.34011084	Yes
row_268	PDGFA	PDGFA	null	null	11350	-0.2305433452129364	-0.33440715	Yes
row_269	VEGFA	VEGFA	null	null	11363	-0.23377776145935059	-0.32904583	Yes
row_270	RUNX1T1	RUNX1T1	null	null	11366	-0.2355952113866806	-0.32277307	Yes
row_271	EPAS1	EPAS1	null	null	11394	-0.24290701746940613	-0.31845456	Yes
row_272	PDGFRB	PDGFRB	null	null	11399	-0.24420176446437836	-0.3121187	Yes
row_273	SMAD3	SMAD3	null	null	11469	-0.26571086049079895	-0.3107955	Yes
row_274	GLI2	GLI2	null	null	11483	-0.26838964223861694	-0.30457348	Yes
row_275	FAS	FAS	null	null	11499	-0.2742941081523895	-0.29836226	Yes
row_276	TGFB2	TGFB2	null	null	11519	-0.2802239656448364	-0.2923335	Yes
row_277	BIRC2	BIRC2	null	null	11553	-0.2926655411720276	-0.2871708	Yes
row_278	PIK3CG	PIK3CG	null	null	11583	-0.3040017783641815	-0.28135327	Yes
row_279	TGFB1	TGFB1	null	null	11597	-0.3102070987224579	-0.27398726	Yes
row_280	GLI3	GLI3	null	null	11601	-0.3117823898792267	-0.26571646	Yes
row_281	JUN	JUN	null	null	11639	-0.331945538520813	-0.25982386	Yes
row_282	MMP2	MMP2	null	null	11661	-0.3405523896217346	-0.25231707	Yes
row_283	FGF1	FGF1	null	null	11685	-0.35692211985588074	-0.2445348	Yes
row_284	LAMB3	LAMB3	null	null	11687	-0.3576590418815613	-0.23483665	Yes
row_285	FGFR1	FGFR1	null	null	11693	-0.3620710074901581	-0.22536246	Yes
row_286	MMP1	MMP1	null	null	11700	-0.3662736415863037	-0.21585949	Yes
row_287	PTGS2	PTGS2	null	null	11721	-0.3822947144508362	-0.2071246	Yes
row_288	ITGA2	ITGA2	null	null	11740	-0.39830902218818665	-0.1977793	Yes
row_289	FZD8	FZD8	null	null	11747	-0.40627533197402954	-0.18718201	Yes
row_290	FGF5	FGF5	null	null	11770	-0.42888593673706055	-0.17734489	Yes
row_291	FGF2	FGF2	null	null	11796	-0.4618068039417267	-0.16686568	Yes
row_292	IL8	IL8	null	null	11816	-0.49048104882240295	-0.15508501	Yes
row_293	IL6	IL6	null	null	11818	-0.4914346933364868	-0.14172721	Yes
row_294	PDGFRA	PDGFRA	null	null	11828	-0.5070735216140747	-0.12863094	Yes
row_295	WNT5B	WNT5B	null	null	11830	-0.5091057419776917	-0.11478971	Yes
row_296	BMP2	BMP2	null	null	11838	-0.5338202714920044	-0.100789405	Yes
row_297	ITGA3	ITGA3	null	null	11852	-0.5642751455307007	-0.086472966	Yes
row_298	RAC2	RAC2	null	null	11862	-0.5871313810348511	-0.07118659	Yes
row_299	FZD2	FZD2	null	null	11866	-0.6002412438392639	-0.055024546	Yes
row_300	WNT5A	WNT5A	null	null	11890	-0.6638560891151428	-0.038845614	Yes
row_301	VEGFC	VEGFC	null	null	11895	-0.690960705280304	-0.02028797	Yes
row_302	BIRC3	BIRC3	null	null	11900	-0.7762600183486938	6.0317264E-4	Yes

## Sheet: KEGG_PATHWAYS_IN_CANCER TSOI
Enriched in dedifferentiated
NAME	PROBE	DESCRIPTION<br>(from dataset)	GENE SYMBOL	GENE_TITLE	RANK IN GENE LIST	RANK METRIC SCORE	RUNNING ES	CORE ENRICHMENT
row_0	MITF	MITF	null	null	0	2.0621039867401123	0.022567578	No
row_1	CDK2	CDK2	null	null	29	1.2105351686477661	0.0343721	No
row_2	LAMA1	LAMA1	null	null	36	1.1938396692276	0.047128104	No
row_3	CTNNB1	CTNNB1	null	null	179	0.8629769086837769	0.04925177	No
row_4	PIK3R3	PIK3R3	null	null	272	0.7799074649810791	0.05304404	No
row_5	DAPK1	DAPK1	null	null	328	0.7374063730239868	0.058278695	No
row_6	BCL2	BCL2	null	null	355	0.7246282696723938	0.064868584	No
row_7	PIK3CB	PIK3CB	null	null	359	0.7227954268455505	0.07262416	No
row_8	APC	APC	null	null	454	0.6763255596160889	0.075179726	No
row_9	PLCG1	PLCG1	null	null	536	0.6417297720909119	0.07802689	No
row_10	LAMC3	LAMC3	null	null	550	0.6377183198928833	0.08433584	No
row_11	PRKCB	PRKCB	null	null	685	0.5981348156929016	0.08397352	No
row_12	MYC	MYC	null	null	808	0.5653372406959534	0.08387091	No
row_13	WNT4	WNT4	null	null	821	0.5628880858421326	0.08941248	No
row_14	WNT11	WNT11	null	null	894	0.5444037318229675	0.0916585	No
row_15	MAPK1	MAPK1	null	null	897	0.5438043475151062	0.09750676	No
row_16	VEGFB	VEGFB	null	null	945	0.5338336825370789	0.10092596	No
row_17	STAT5A	STAT5A	null	null	982	0.5263981223106384	0.10483088	No
row_18	SPI1	SPI1	null	null	1137	0.497071236371994	0.10233144	No
row_19	LEF1	LEF1	null	null	1147	0.49512696266174316	0.107286096	No
row_20	MAP2K2	MAP2K2	null	null	1156	0.4944453239440918	0.11228485	No
row_21	PLCG2	PLCG2	null	null	1335	0.46357572078704834	0.10818153	No
row_22	MAPK3	MAPK3	null	null	1365	0.45874038338661194	0.11170688	No
row_23	RBX1	RBX1	null	null	1389	0.45509737730026245	0.1155017	No
row_24	WNT10B	WNT10B	null	null	1393	0.4547761380672455	0.12032409	No
row_25	TGFBR1	TGFBR1	null	null	1461	0.44502580165863037	0.12174029	No
row_26	PLD1	PLD1	null	null	1464	0.4443632960319519	0.12650028	No
row_27	IGF1	IGF1	null	null	1516	0.43691542744636536	0.12865259	No
row_28	EP300	EP300	null	null	1594	0.42550525069236755	0.1293396	No
row_29	CDH1	CDH1	null	null	1650	0.4203687012195587	0.13110462	No
row_30	TRAF4	TRAF4	null	null	1686	0.4162150025367737	0.13385525	No
row_31	MDM2	MDM2	null	null	1710	0.41472288966178894	0.13720821	No
row_32	KIT	KIT	null	null	1776	0.408479779958725	0.13832757	No
row_33	ARNT2	ARNT2	null	null	1815	0.4035099148750305	0.14078449	No
row_34	GSTP1	GSTP1	null	null	1830	0.4011174738407135	0.14445254	No
row_35	PIK3CD	PIK3CD	null	null	1866	0.39755475521087646	0.14699896	No
row_36	CYCS	CYCS	null	null	1867	0.3973872661590576	0.15134795	No
row_37	E2F3	E2F3	null	null	1974	0.3861115574836731	0.15010878	No
row_38	FZD5	FZD5	null	null	2067	0.3742191791534424	0.14946121	No
row_39	PIK3R1	PIK3R1	null	null	2263	0.3553662598133087	0.14329723	No
row_40	CBLB	CBLB	null	null	2297	0.35188430547714233	0.14544694	No
row_41	AXIN1	AXIN1	null	null	2459	0.33751121163368225	0.1408404	No
row_42	PGF	PGF	null	null	2476	0.3364454209804535	0.14369757	No
row_43	CSF2RA	CSF2RA	null	null	2547	0.3317127525806427	0.14371902	No
row_44	AXIN2	AXIN2	null	null	2615	0.3272864818572998	0.14384668	No
row_45	APC2	APC2	null	null	2687	0.32169976830482483	0.14370699	No
row_46	FOS	FOS	null	null	2779	0.3132059872150421	0.14244325	No
row_47	RET	RET	null	null	2785	0.3129362165927887	0.14561024	No
row_48	CTNNA2	CTNNA2	null	null	2852	0.3073802888393402	0.14557162	No
row_49	FGF14	FGF14	null	null	2996	0.297115683555603	0.14145096	No
row_50	DVL2	DVL2	null	null	3065	0.2909179925918579	0.14112906	No
row_51	TRAF5	TRAF5	null	null	3247	0.27834606170654297	0.13484393	No
row_52	AKT1	AKT1	null	null	3319	0.2744932174682617	0.13418761	No
row_53	FZD3	FZD3	null	null	3347	0.27271774411201477	0.13578025	No
row_54	ETS1	ETS1	null	null	3673	0.25483438372612	0.121813975	No
row_55	RARA	RARA	null	null	3690	0.2537248134613037	0.12376586	No
row_56	HSP90AA1	HSP90AA1	null	null	3713	0.2525259256362915	0.1253953	No
row_57	CHUK	CHUK	null	null	3724	0.25173303484916687	0.1276347	No
row_58	IGF1R	IGF1R	null	null	3892	0.2410479187965393	0.12166315	No
row_59	PIK3R5	PIK3R5	null	null	3943	0.23835815489292145	0.12169401	No
row_60	FGFR2	FGFR2	null	null	3981	0.23600821197032928	0.122369364	No
row_61	CEBPA	CEBPA	null	null	4107	0.229298397898674	0.1184345	No
row_62	FZD10	FZD10	null	null	4272	0.22096791863441467	0.11239785	No
row_63	CASP9	CASP9	null	null	4292	0.22020947933197021	0.11382828	No
row_64	MAPK10	MAPK10	null	null	4305	0.2192986160516739	0.11560962	No
row_65	WNT1	WNT1	null	null	4327	0.21816764771938324	0.1169146	No
row_66	BRAF	BRAF	null	null	4454	0.2111140489578247	0.11272917	No
row_67	CTNNA3	CTNNA3	null	null	4534	0.20729848742485046	0.11092504	No
row_68	FGF8	FGF8	null	null	4629	0.20250600576400757	0.10829515	No
row_69	SHH	SHH	null	null	4658	0.2015158236026764	0.10905701	No
row_70	PTEN	PTEN	null	null	4676	0.2008819729089737	0.110379025	No
row_71	LAMB4	LAMB4	null	null	4758	0.19636525213718414	0.10835213	No
row_72	CRKL	CRKL	null	null	4875	0.1910938024520874	0.10446315	No
row_73	FZD9	FZD9	null	null	4925	0.18863257765769958	0.10400137	No
row_74	KRAS	KRAS	null	null	4927	0.1884809136390686	0.106012546	No
row_75	SMO	SMO	null	null	5088	0.18164025247097015	0.09975171	No
row_76	EGLN3	EGLN3	null	null	5179	0.17738330364227295	0.097053096	No
row_77	KITLG	KITLG	null	null	5313	0.1709185391664505	0.09206689	No
row_78	E2F2	E2F2	null	null	5369	0.16839954257011414	0.091074355	No
row_79	TRAF3	TRAF3	null	null	5392	0.16707809269428253	0.09176865	No
row_80	TGFB3	TGFB3	null	null	5502	0.16162525117397308	0.08791805	No
row_81	MAX	MAX	null	null	5620	0.15637357532978058	0.08359753	No
row_82	FH	FH	null	null	5698	0.15248283743858337	0.081296615	No
row_83	MET	MET	null	null	5759	0.15026776492595673	0.07984787	No
row_84	WNT3A	WNT3A	null	null	5849	0.14686401188373566	0.07686681	No
row_85	PIK3R2	PIK3R2	null	null	5888	0.14504384994506836	0.076495096	No
row_86	SMAD2	SMAD2	null	null	6033	0.13834676146507263	0.07058533	No
row_87	EGF	EGF	null	null	6053	0.13721230626106262	0.07110745	No
row_88	FGF7	FGF7	null	null	6057	0.13706807792186737	0.07245285	No
row_89	E2F1	E2F1	null	null	6062	0.13682083785533905	0.07374399	No
row_90	PPARD	PPARD	null	null	6079	0.13612861931324005	0.07440891	No
row_91	CDKN2A	CDKN2A	null	null	6175	0.1317398101091385	0.070953	No
row_92	SOS2	SOS2	null	null	6182	0.13151739537715912	0.07208299	No
row_93	MTOR	MTOR	null	null	6337	0.12430299073457718	0.065503985	No
row_94	HSP90AB1	HSP90AB1	null	null	6515	0.11609015613794327	0.057649348	No
row_95	FADD	FADD	null	null	6638	0.1102685034275055	0.05256649	No
row_96	DVL3	DVL3	null	null	6716	0.1066790446639061	0.049764294	No
row_97	PIAS4	PIAS4	null	null	6719	0.10653063654899597	0.050827052	No
row_98	RAF1	RAF1	null	null	6812	0.10226395726203918	0.047203224	No
row_99	DAPK3	DAPK3	null	null	6832	0.10098953545093536	0.047328915	No
row_100	CTBP2	CTBP2	null	null	7003	0.09458685666322708	0.03959983	No
row_101	FGF22	FGF22	null	null	7152	0.0878463014960289	0.032931168	No
row_102	FGF9	FGF9	null	null	7272	0.08261293172836304	0.027700312	No
row_103	RAC3	RAC3	null	null	7288	0.08194665610790253	0.027823817	No
row_104	RXRG	RXRG	null	null	7328	0.08052904158830643	0.026694503	No
row_105	BRCA2	BRCA2	null	null	7554	0.06947913765907288	0.015855148	No
row_106	GRB2	GRB2	null	null	7617	0.06686040759086609	0.0133904945	No
row_107	FGF13	FGF13	null	null	7665	0.0649949386715889	0.011678741	No
row_108	FGF18	FGF18	null	null	7687	0.06428505480289459	0.0112996325	No
row_109	CCNE1	CCNE1	null	null	7886	0.054831575602293015	0.0016919428	No
row_110	FGF11	FGF11	null	null	8049	0.04798562452197075	-0.0061347117	No
row_111	CUL2	CUL2	null	null	8063	0.046907272189855576	-0.0062915673	No
row_112	TRAF6	TRAF6	null	null	8142	0.04401496797800064	-0.00983111	No
row_113	WNT2	WNT2	null	null	8323	0.03719543293118477	-0.01870383	No
row_114	RB1	RB1	null	null	8483	0.03095860965549946	-0.026562165	No
row_115	WNT9B	WNT9B	null	null	8498	0.030530279502272606	-0.026949804	No
row_116	BAX	BAX	null	null	8523	0.029595833271741867	-0.027863214	No
row_117	LAMA2	LAMA2	null	null	8528	0.029367104172706604	-0.027748039	No
row_118	HSP90B1	HSP90B1	null	null	8647	0.02439025416970253	-0.033564527	No
row_119	COL4A4	COL4A4	null	null	8678	0.023340066894888878	-0.034855727	No
row_120	RALB	RALB	null	null	8822	0.017965296283364296	-0.04203139	No
row_121	BCR	BCR	null	null	8914	0.015062893740832806	-0.04655799	No
row_122	ZBTB16	ZBTB16	null	null	8978	0.012867256067693233	-0.049665093	No
row_123	KLK3	KLK3	null	null	9009	0.011606492102146149	-0.051084705	No
row_124	TRAF1	TRAF1	null	null	9014	0.011495125479996204	-0.05116512	No
row_125	LAMA4	LAMA4	null	null	9093	0.009290809743106365	-0.055084683	No
row_126	APPL1	APPL1	null	null	9110	0.008873498998582363	-0.05581244	No
row_127	SUFU	SUFU	null	null	9120	0.008628958836197853	-0.056181993	No
row_128	EPAS1	EPAS1	null	null	9136	0.008192108944058418	-0.056865655	No
row_129	EGLN1	EGLN1	null	null	9372	0.002290756208822131	-0.06895586	No
row_130	FGF3	FGF3	null	null	10027	0.0	-0.10267242	No
row_131	FGF4	FGF4	null	null	10028	0.0	-0.10267242	No
row_132	FOXO1	FOXO1	null	null	10372	-6.073258118703961E-4	-0.120348915	No
row_133	WNT8B	WNT8B	null	null	10416	-0.0022565964609384537	-0.12254106	No
row_134	CSF3R	CSF3R	null	null	10444	-0.0030896677635610104	-0.123899214	No
row_135	PTCH2	PTCH2	null	null	10713	-0.009712602011859417	-0.1376095	No
row_136	TRAF2	TRAF2	null	null	10806	-0.012846441939473152	-0.1422119	No
row_137	CDC42	CDC42	null	null	10931	-0.016462206840515137	-0.14842448	No
row_138	TCF7	TCF7	null	null	10962	-0.017702944576740265	-0.14977737	No
row_139	GSK3B	GSK3B	null	null	10977	-0.018447984009981155	-0.15029724	No
row_140	XIAP	XIAP	null	null	11044	-0.02075248584151268	-0.1534727	No
row_141	IKBKG	IKBKG	null	null	11147	-0.023886803537607193	-0.15846984	No
row_142	PIAS2	PIAS2	null	null	11195	-0.025528306141495705	-0.16061352	No
row_143	BID	BID	null	null	11287	-0.028909919783473015	-0.16498858	No
row_144	STAT1	STAT1	null	null	11336	-0.03066439740359783	-0.1671276	No
row_145	ARNT	ARNT	null	null	11385	-0.03278132528066635	-0.16924344	No
row_146	HGF	HGF	null	null	11423	-0.034416310489177704	-0.17077431	No
row_147	CDK4	CDK4	null	null	11586	-0.0415448397397995	-0.17867145	No
row_148	PIAS1	PIAS1	null	null	11769	-0.04905996844172478	-0.18751743	No
row_149	PTK2	PTK2	null	null	11853	-0.05208219960331917	-0.19122645	No
row_150	TCF7L1	TCF7L1	null	null	11876	-0.053343649953603745	-0.19177687	No
row_151	STAT5B	STAT5B	null	null	11888	-0.0537041611969471	-0.19175623	No
row_152	AKT2	AKT2	null	null	11972	-0.05738085135817528	-0.19540727	No
row_153	STK4	STK4	null	null	12119	-0.06312958896160126	-0.20224331	No
row_154	MSH3	MSH3	null	null	12164	-0.06500285863876343	-0.20380032	No
row_155	NCOA4	NCOA4	null	null	12179	-0.06571002304553986	-0.20380296	No
row_156	TFG	TFG	null	null	12333	-0.07181788980960846	-0.21090479	No
row_157	FASLG	FASLG	null	null	12351	-0.07293607294559479	-0.21098301	No
row_158	FGF19	FGF19	null	null	12457	-0.0771186426281929	-0.21555224	No
row_159	EGLN2	EGLN2	null	null	12481	-0.07849918305873871	-0.2158789	No
row_160	STAT3	STAT3	null	null	12486	-0.07882833480834961	-0.21522242	No
row_161	FGF17	FGF17	null	null	12493	-0.07914072275161743	-0.21466564	No
row_162	FGF10	FGF10	null	null	12514	-0.07982794940471649	-0.21482308	No
row_163	MLH1	MLH1	null	null	12591	-0.08269201219081879	-0.21783625	No
row_164	FGF20	FGF20	null	null	12595	-0.08292724937200546	-0.21708335	No
row_165	RALGDS	RALGDS	null	null	12815	-0.09194229543209076	-0.22736755	No
row_166	NRAS	NRAS	null	null	12906	-0.09589118510484695	-0.23095801	No
row_167	WNT16	WNT16	null	null	12910	-0.09607482701539993	-0.23006123	No
row_168	ARAF	ARAF	null	null	12930	-0.09709717333316803	-0.22997814	No
row_169	RHOA	RHOA	null	null	12943	-0.09797820448875427	-0.22952452	No
row_170	HDAC1	HDAC1	null	null	12982	-0.1000199168920517	-0.23038897	No
row_171	RALBP1	RALBP1	null	null	13002	-0.1009184941649437	-0.23026407	No
row_172	WNT10A	WNT10A	null	null	13115	-0.10510315001010895	-0.2348879	No
row_173	AKT3	AKT3	null	null	13147	-0.10626435279846191	-0.23532313	No
row_174	WNT2B	WNT2B	null	null	13174	-0.1072506457567215	-0.2354898	No
row_175	RAC1	RAC1	null	null	13218	-0.10910657048225403	-0.23651259	No
row_176	CCNE2	CCNE2	null	null	13357	-0.11523088067770004	-0.242366	No
row_177	CDKN2B	CDKN2B	null	null	13406	-0.1171669289469719	-0.24355835	No
row_178	NTRK1	NTRK1	null	null	13444	-0.11880117654800415	-0.2441657	No
row_179	MAPK9	MAPK9	null	null	13455	-0.11938681453466415	-0.24337468	No
row_180	FLT3LG	FLT3LG	null	null	13516	-0.12190540879964828	-0.24513382	No
row_181	CDKN1B	CDKN1B	null	null	13519	-0.12210430204868317	-0.24390063	No
row_182	CTBP1	CTBP1	null	null	13557	-0.12369437515735626	-0.24445443	No
row_183	SMAD4	SMAD4	null	null	13601	-0.1251855343580246	-0.24530123	No
row_184	RAD51	RAD51	null	null	13650	-0.12751315534114838	-0.24638034	No
row_185	CBL	CBL	null	null	13734	-0.13153262436389923	-0.24921988	No
row_186	SKP2	SKP2	null	null	13767	-0.13319608569145203	-0.24941193	No
row_187	MSH2	MSH2	null	null	13805	-0.13478688895702362	-0.24984433	No
row_188	FGF23	FGF23	null	null	13813	-0.13508827984333038	-0.24872681	No
row_189	FGF16	FGF16	null	null	13833	-0.13593558967113495	-0.24821867	No
row_190	GLI3	GLI3	null	null	13867	-0.13741125166416168	-0.24841614	No
row_191	CASP8	CASP8	null	null	13969	-0.1415334939956665	-0.25207418	No
row_192	MMP1	MMP1	null	null	13979	-0.14218628406524658	-0.2509821	No
row_193	LAMB2	LAMB2	null	null	13989	-0.1425398737192154	-0.24988614	No
row_194	NOS2	NOS2	null	null	14143	-0.1484537571668625	-0.2561493	No
row_195	WNT8A	WNT8A	null	null	14180	-0.15046462416648865	-0.25635856	No
row_196	TCF7L2	TCF7L2	null	null	14203	-0.1513354629278183	-0.25583655	No
row_197	SOS1	SOS1	null	null	14362	-0.15821409225463867	-0.26225066	No
row_198	PIK3CG	PIK3CG	null	null	14442	-0.16240741312503815	-0.26454607	No
row_199	GLI1	GLI1	null	null	14493	-0.16499829292297363	-0.26531807	No
row_200	MAP2K1	MAP2K1	null	null	14648	-0.1721656769514084	-0.27137324	No
row_201	ITGAV	ITGAV	null	null	14695	-0.17416980862617493	-0.27183864	No
row_202	FZD6	FZD6	null	null	14884	-0.18272241950035095	-0.27953115	No
row_203	DVL1	DVL1	null	null	14899	-0.1837989240884781	-0.27824143	No
row_204	FGFR3	FGFR3	null	null	15004	-0.18856555223464966	-0.28153944	No
row_205	FGF21	FGF21	null	null	15086	-0.19246916472911835	-0.28360897	No
row_206	NFKB1	NFKB1	null	null	15187	-0.1967420130968094	-0.28661126	No
row_207	WNT6	WNT6	null	null	15243	-0.19993726909160614	-0.28725865	No
row_208	MMP9	MMP9	null	null	15245	-0.2000093013048172	-0.28512132	No
row_209	FGF6	FGF6	null	null	15277	-0.20143716037273407	-0.284515	No
row_210	RARB	RARB	null	null	15325	-0.20346660912036896	-0.2847113	No
row_211	PAX8	PAX8	null	null	15361	-0.204985111951828	-0.28427237	No
row_212	CREBBP	CREBBP	null	null	15481	-0.21125668287277222	-0.28809536	No
row_213	CBLC	CBLC	null	null	15537	-0.21379932761192322	-0.28859103	No
row_214	RASSF5	RASSF5	null	null	15614	-0.217687726020813	-0.2901268	No
row_215	CCND1	CCND1	null	null	15635	-0.2187388837337494	-0.288764	No
row_216	ITGA2B	ITGA2B	null	null	15685	-0.2208646684885025	-0.28887305	No
row_217	BIRC5	BIRC5	null	null	15738	-0.22344531118869781	-0.28910848	No
row_218	PIAS3	PIAS3	null	null	15774	-0.225416362285614	-0.28844595	No
row_219	CDK6	CDK6	null	null	15775	-0.22544686496257782	-0.28597867	No
row_220	HDAC2	HDAC2	null	null	15894	-0.23134702444076538	-0.28953022	No
row_221	BIRC2	BIRC2	null	null	15994	-0.23695586621761322	-0.29204088	No
row_222	TPM3	TPM3	null	null	16069	-0.24118360877037048	-0.2932164	No
row_223	PIK3CA	PIK3CA	null	null	16133	-0.2438630759716034	-0.2937955	No
row_224	RXRA	RXRA	null	null	16189	-0.24650175869464874	-0.29393327	No
row_225	TP53	TP53	null	null	16224	-0.248226135969162	-0.29296955	No
row_226	PML	PML	null	null	16264	-0.25049299001693726	-0.29223877	No
row_227	PTGS2	PTGS2	null	null	16292	-0.25175902247428894	-0.29087552	No
row_228	HIF1A	HIF1A	null	null	16422	-0.2586815059185028	-0.29469502	Yes
row_229	WNT7A	WNT7A	null	null	16457	-0.26016685366630554	-0.29360062	Yes
row_230	FN1	FN1	null	null	16462	-0.26025956869125366	-0.29095858	Yes
row_231	RASSF1	RASSF1	null	null	16519	-0.2637680768966675	-0.29095894	Yes
row_232	AR	AR	null	null	16528	-0.26416781544685364	-0.28848034	Yes
row_233	FGF12	FGF12	null	null	16540	-0.26459622383117676	-0.2861517	Yes
row_234	COL4A6	COL4A6	null	null	16576	-0.26681628823280334	-0.2850361	Yes
row_235	CCDC6	CCDC6	null	null	16613	-0.2694990634918213	-0.28394267	Yes
row_236	JUP	JUP	null	null	16614	-0.26958972215652466	-0.28099227	Yes
row_237	MSH6	MSH6	null	null	16655	-0.27175626158714294	-0.28008038	Yes
row_238	PPARG	PPARG	null	null	16682	-0.27331358194351196	-0.27842966	Yes
row_239	ABL1	ABL1	null	null	16687	-0.2735026776790619	-0.27564266	Yes
row_240	WNT3	WNT3	null	null	16689	-0.27352041006088257	-0.27270082	Yes
row_241	RALA	RALA	null	null	16728	-0.27595388889312744	-0.27163985	Yes
row_242	FLT3	FLT3	null	null	16730	-0.27610087394714355	-0.26866978	Yes
row_243	DAPK2	DAPK2	null	null	16828	-0.2825259864330292	-0.2705786	Yes
row_244	CDKN1A	CDKN1A	null	null	16829	-0.2825334668159485	-0.26748657	Yes
row_245	CSF1R	CSF1R	null	null	16920	-0.2871725261211395	-0.26898366	Yes
row_246	MMP2	MMP2	null	null	16955	-0.2886926531791687	-0.26757705	Yes
row_247	TGFB2	TGFB2	null	null	16968	-0.28929421305656433	-0.2650297	Yes
row_248	STK36	STK36	null	null	16972	-0.2895087003707886	-0.26201597	Yes
row_249	LAMB1	LAMB1	null	null	17060	-0.2956479787826538	-0.26326564	Yes
row_250	FZD7	FZD7	null	null	17159	-0.30196714401245117	-0.26501328	Yes
row_251	ITGA6	ITGA6	null	null	17190	-0.3042694926261902	-0.26323	Yes
row_252	JAK1	JAK1	null	null	17276	-0.31047219038009644	-0.2642143	Yes
row_253	LAMC1	LAMC1	null	null	17290	-0.31159788370132446	-0.2614744	Yes
row_254	FAS	FAS	null	null	17309	-0.3129044771194458	-0.25897798	Yes
row_255	PTCH1	PTCH1	null	null	17342	-0.31556060910224915	-0.25717422	Yes
row_256	IL6	IL6	null	null	17383	-0.3181416690349579	-0.25575468	Yes
row_257	DCC	DCC	null	null	17386	-0.3183386027812958	-0.2523739	Yes
row_258	HRAS	HRAS	null	null	17494	-0.3275025486946106	-0.25430605	Yes
row_259	TGFB1	TGFB1	null	null	17499	-0.3279620110988617	-0.25092307	Yes
row_260	NKX3-1	NKX3-1	null	null	17594	-0.3353985548019409	-0.2520986	Yes
row_261	RXRB	RXRB	null	null	17636	-0.3396676182746887	-0.250495	Yes
row_262	HHIP	HHIP	null	null	17746	-0.3489145338535309	-0.2522959	Yes
row_263	CASP3	CASP3	null	null	17899	-0.36119160056114197	-0.25617933	Yes
row_264	COL4A2	COL4A2	null	null	17969	-0.368168443441391	-0.25570735	Yes
row_265	RELA	RELA	null	null	17978	-0.3692527115345001	-0.2520787	Yes
row_266	FGF1	FGF1	null	null	18010	-0.3734707832336426	-0.24958964	Yes
row_267	BMP4	BMP4	null	null	18012	-0.37355148792266846	-0.24555306	Yes
row_268	PDGFRA	PDGFRA	null	null	18040	-0.37599900364875793	-0.24283011	Yes
row_269	PRKCG	PRKCG	null	null	18046	-0.37623661756515503	-0.23897037	Yes
row_270	IKBKB	IKBKB	null	null	18073	-0.3792632520198822	-0.23616013	Yes
row_271	TPR	TPR	null	null	18108	-0.3829894959926605	-0.23372157	Yes
row_272	PDGFB	PDGFB	null	null	18182	-0.39085862040519714	-0.2332075	Yes
row_273	PDGFA	PDGFA	null	null	18186	-0.3918265700340271	-0.22907402	Yes
row_274	CTNNA1	CTNNA1	null	null	18221	-0.3956468999385834	-0.22649693	Yes
row_275	FGF2	FGF2	null	null	18230	-0.39607712626457214	-0.22257471	Yes
row_276	BCL2L1	BCL2L1	null	null	18378	-0.41492292284965515	-0.22561231	Yes
row_277	WNT9A	WNT9A	null	null	18414	-0.4192323386669159	-0.22282864	Yes
row_278	TGFBR2	TGFBR2	null	null	18451	-0.4230910837650299	-0.22005431	Yes
row_279	NFKB2	NFKB2	null	null	18458	-0.4234147071838379	-0.2157298	Yes
row_280	RAC2	RAC2	null	null	18463	-0.4243667423725128	-0.21129178	Yes
row_281	TGFA	TGFA	null	null	18493	-0.42786529660224915	-0.20810431	Yes
row_282	LAMA3	LAMA3	null	null	18498	-0.4285735785961151	-0.20362024	Yes
row_283	LAMA5	LAMA5	null	null	18539	-0.4335692524909973	-0.20093745	Yes
row_284	FGF5	FGF5	null	null	18552	-0.4350448548793793	-0.19679499	Yes
row_285	WNT7B	WNT7B	null	null	18553	-0.43511003255844116	-0.19203316	Yes
row_286	MECOM	MECOM	null	null	18671	-0.452865332365036	-0.19310889	Yes
row_287	FZD4	FZD4	null	null	18687	-0.4542160630226135	-0.18891127	Yes
row_288	ERBB2	ERBB2	null	null	18712	-0.4579830765724182	-0.18513644	Yes
row_289	CRK	CRK	null	null	18785	-0.4677969515323639	-0.1837288	Yes
row_290	COL4A1	COL4A1	null	null	18797	-0.469889372587204	-0.17915344	Yes
row_291	FZD1	FZD1	null	null	18836	-0.4751134514808655	-0.17591289	Yes
row_292	BMP2	BMP2	null	null	18867	-0.4817734956741333	-0.17218702	Yes
row_293	ITGA2	ITGA2	null	null	18907	-0.4890079200267792	-0.16884595	Yes
row_294	NFKBIA	NFKBIA	null	null	18950	-0.498331755399704	-0.16555752	Yes
row_295	CXCL8	CXCL8	null	null	18958	-0.5006800889968872	-0.16043897	Yes
row_296	LAMB3	LAMB3	null	null	19009	-0.5093322396278381	-0.15744258	Yes
row_297	BIRC3	BIRC3	null	null	19019	-0.5115595459938049	-0.15230809	Yes
row_298	GLI2	GLI2	null	null	19144	-0.5411922931671143	-0.15277804	Yes
row_299	BAD	BAD	null	null	19149	-0.5425450801849365	-0.14704667	Yes
row_300	PDGFRB	PDGFRB	null	null	19210	-0.5573416352272034	-0.1440404	Yes
row_301	CKS1B	CKS1B	null	null	19218	-0.5589372515678406	-0.13828431	Yes
row_302	WNT5B	WNT5B	null	null	19229	-0.5630119442939758	-0.13263828	Yes
row_303	ITGB1	ITGB1	null	null	19258	-0.5718874335289001	-0.12782308	Yes
row_304	FGFR1	FGFR1	null	null	19319	-0.5973299145698547	-0.12437919	Yes
row_305	MAPK8	MAPK8	null	null	19328	-0.5991653203964233	-0.11823438	Yes
row_306	VEGFC	VEGFC	null	null	19367	-0.6122170686721802	-0.113493375	Yes
row_307	CCNA1	CCNA1	null	null	19451	-0.660650908946991	-0.11054225	Yes
row_308	FZD8	FZD8	null	null	19461	-0.6655013561248779	-0.10372302	Yes
row_309	VHL	VHL	null	null	19474	-0.672045886516571	-0.09698683	Yes
row_310	VEGFA	VEGFA	null	null	19494	-0.6831257939338684	-0.09049027	Yes
row_311	RUNX1	RUNX1	null	null	19507	-0.6924179792404175	-0.08353113	Yes
row_312	RUNX1T1	RUNX1T1	null	null	19515	-0.6993194818496704	-0.076238684	Yes
row_313	PRKCA	PRKCA	null	null	19527	-0.7043758034706116	-0.069097124	Yes
row_314	SLC2A1	SLC2A1	null	null	19547	-0.7155331373214722	-0.06224589	Yes
row_315	FZD2	FZD2	null	null	19557	-0.725567638874054	-0.0547693	Yes
row_316	LAMC2	LAMC2	null	null	19628	-0.8202256560325623	-0.04940159	Yes
row_317	EGFR	EGFR	null	null	19638	-0.8553443551063538	-0.040504728	Yes
row_318	SMAD3	SMAD3	null	null	19673	-0.92999267578125	-0.032079775	Yes
row_319	ITGA3	ITGA3	null	null	19689	-0.9919004440307617	-0.021997776	Yes
row_320	WNT5A	WNT5A	null	null	19698	-1.0393623113632202	-0.011035473	Yes
row_321	JUN	JUN	null	null	19706	-1.097838282585144	6.1834214E-4	Yes

[truncated: 2 more sheets: KEGG_CYTOKINE_CYTOKINE_RECEPTOR, KEGG_CYTOKINE_CYTOKINE_REC TSOI]
